# Supplementary material for: Histological and mutational profile of diffuse gastric cancer: current knowledge and future challenges
Source: Mol Oncol. 2021 May 2;15(11):2841–67. doi: 10.1002/1878-0261.12948 (PMC8564639; doi:10.1002/1878-0261.12948)
Supplement: Supplementary file 1 — Data S1. Full data on gene mutation frequencies obtained from the selected studies (sheet 1), reporting all mutated genes found for DGC cases (sheet 2), IGC cases (sheet 3) and SRCC/PCC‐NOS (sheet 4). [file MOL2-15-2841-s004.xls]

## Sheet: Full_data
Publication	Kwon et al., 2018//DOI: 10.1111/his.13383//PMID-28873240			Wang et al., 2020//DOI: 10.1136/gutjnl-2018-318070//PMID-31171626			Chen et al., 2015//DOI: 10.1073/pnas.1422640112//PMID-25583476		CBIPORTAL OncoSG, 2018//DOI: 10.1038/s41467-018-03828-2//PMID-29670109		Cai et al., 2019//doi: 10.1186/s12967-019-1941-0//PMID-31164161		TCGA Firehouse Legacy	Kakiuchi et al., 2014-Univ.Tokyo Nat. Gen. 2014 doi: 10.1038/ng.2984//PMID-24816255		CBIOPORTAL UHK Nat.Gent. 2011//doi:10.1038/ng.982//PMID-22037554	Wang et al., 2014//doi: 10.1038/ng.2983//PMID: 24816253		Choi et al., 2018//DOI 10.1038/s12276-017-0009-6//PMID:29622765
Origin of samples	Korea			USA, China, Japan			China		China		China		Several populations	Tokyo		Hong Kong	Hong Kong		Korea
Mutation frequency in selected genes	Mutation frequency in gastric poorly cohesive carcinoma series	Mutation frequency in SRCC from gastric poorly cohesive tumour serie	Mutation frequency in PCC-NOS from gastric poorly cohesive tumour serie	DGC	Mutation frequency in SRCC from GC cohort w/ PC	Mutation frequency in PCC-NOS from GC cohort w/ PC	DGC	IGC	DGC	IGC	DGC	IGC	DGC	DGC PAPER	IGC PAPER	IGC	DGC	IGC	DGC
Number of samples	n=91	n=32	n=59	n=21	n=11	n=10	n=155	n=139	n=34	n=75	n=50	n=47	n=72	n=87	n=51	n=18	n=29	n=41	n=23
Genes	Frequency of mutated samples per study
A1CF	-	-	-	-	-	-	-	-	-	1.3%	-	-	-	-	-	-	-	-	-
A2M	-	-	-	-	-	-	-	-	2.9%	2.7%	-	-	4.3%	-	-	-	-	-	-
A2ML1	-	-	-	-	-	-	-	-	2.9%	5.3%	-	-	1.4%	-	-	-	-	-	-
AAAS	-	-	-	-	-	-	-	-	-	-	-	-	2.9%	-	-	-	-	-	-
AADAC	-	-	-	-	-	-	-	-	2.9%	2.7%	-	-	-	-	-	-	-	-	-
AADAT	-	-	-	-	-	-	-	-	2.9%	2.7%	-	-	-	-	-	-	-	-	-
AAK1	-	-	-	-	-	-	-	-	2.9%	-	-	-	-	-	-	-	-	-	-
AAR2	-	-	-	-	-	-	-	-	-	-	-	-	2.9%	-	-	-	-	-	-
AARD	-	-	-	-	-	-	-	-	-	-	-	-	1.4%	-	-	-	-	-	-
AARS	-	-	-	-	-	-	-	-	-	1.3%	-	-	1.4%	-	-	5.6%	-	-	-
AARS2	-	-	-	-	-	-	-	-	-	2.7%	-	-	5.7%	-	-	-	-	-	-
AASDH	-	-	-	-	-	-	-	-	2.9%	6.7%	-	-	2.9%	-	-	-	-	-	-
AASDHPPT	-	-	-	-	-	-	-	-	-	-	-	-	1.4%	-	-	-	-	-	-
AASS	-	-	-	-	-	-	-	-	2.9%	2.7%	-	-	1.4%	-	-	11.1%	-	-	-
AATF	-	-	-	-	-	-	-	-	-	-	-	-	1.4%	-	-	-	-	-	-
ABAT	-	-	-	-	-	-	-	-	-	-	-	-	1.4%	-	-	-	-	-	-
ABCA1	-	-	-	-	-	-	-	-	2.9%	4.0%	-	-	5.7%	-	-	-	-	-	-
ABCA10	-	-	-	-	-	-	-	-	-	2.7%	-	-	1.4%	-	-	-	-	-	-
ABCA12	-	-	-	-	-	-	-	-	8.8%	5.3%	-	-	5.7%	-	-	5.6%	-	-	-
ABCA13	-	-	-	-	-	-	-	-	8.8%	13.3%	-	-	7.1%	-	-	-	-	-	13%*
ABCA2	-	-	-	-	-	-	-	-	5.9%	5.3%	-	-	4.3%	-	-	-	-	-	-
ABCA3	-	-	-	-	-	-	-	-	2.9%	4.0%	-	-	2.9%	-	-	11.1%	-	-	-
ABCA4	-	-	-	-	-	-	-	-	5.9%	-	-	-	1.4%	-	-	-	-	-	-
ABCA5	-	-	-	-	-	-	-	-	-	1.3%	-	-	2.9%	-	-	11.1%	-	-	-
ABCA6	-	-	-	-	-	-	-	-	-	4.0%	-	-	2.9%	-	-	11.1%	-	-	-
ABCA7	-	-	-	-	-	-	-	-	2.9%	2.7%	-	-	7.1%	-	-	16.7%	-	-	-
ABCA9	-	-	-	-	-	-	-	-	-	2.7%	-	-	2.9%	-	-	11.1%	-	-	-
ABCB1	-	-	-	-	-	-	-	-	-	5.3%	-	0.0212766	7.1%	-	-	11.1%	-	-	-
ABCB10	-	-	-	-	-	-	-	-	-	1.3%	-	-	-	-	-	-	-	-	-
ABCB11	-	-	-	-	-	-	-	-	5.9%	-	-	-	1.4%	-	-	-	-	-	-
ABCB4	-	-	-	-	-	-	-	-	-	6.7%	-	-	4.3%	-	-	-	-	-	-
ABCB5	-	-	-	-	-	-	-	-	2.9%	6.7%	-	-	-	-	-	16.7%	-	-	-
ABCB6	-	-	-	-	-	-	-	-	-	1.3%	-	-	1.4%	-	-	11.1%	-	-	-
ABCB7	-	-	-	-	-	-	-	-	2.9%	-	-	-	1.4%	-	-	5.6%	-	-	-
ABCB8	-	-	-	-	-	-	-	-	2.9%	-	-	-	1.4%	-	-	-	-	-	-
ABCB9	-	-	-	-	-	-	-	-	-	2.7%	-	-	-	-	-	-	-	-	-
ABCC1	-	-	-	-	-	-	-	-	-	4.0%	-	-	4.3%	-	-	11.1%	-	-	-
ABCC11	-	-	-	-	-	-	-	-	-	2.7%	-	-	1.4%	-	-	-	-	-	-
ABCC12	-	-	-	-	-	-	-	-	2.9%	9.3%	-	-	2.9%	-	-	5.6%	-	-	-
ABCC2	-	-	-	-	-	-	-	-	-	5.3%	-	-	2.9%	-	-	-	-	-	-
ABCC3	-	-	-	-	-	-	-	-	-	5.3%	-	-	2.9%	-	-	5.6%	-	-	-
ABCC4	-	-	-	-	-	-	-	-	2.9%	2.7%	-	-	2.9%	-	-	-	-	-	-
ABCC5	-	-	-	-	-	-	-	-	-	5.3%	-	-	1.4%	-	-	5.6%	-	-	-
ABCC6	-	-	-	-	-	-	-	-	-	-	-	-	2.9%	-	-	-	-	-	-
ABCC8	-	-	-	-	-	-	-	-	2.9%	1.3%	-	-	10.0%	-	-	-	-	-	-
ABCC9	-	-	-	-	-	-	-	-	2.9%	6.7%	-	-	4.3%	-	-	-	-	-	-
ABCD1	-	-	-	-	-	-	-	-	-	-	-	-	1.4%	-	-	-	-	-	-
ABCD4	-	-	-	-	-	-	-	-	-	1.3%	-	-	-	-	-	5.6%	-	-	-
ABCE1	-	-	-	-	-	-	-	-	-	-	-	-	2.9%	-	-	-	-	-	-
ABCF1	-	-	-	-	-	-	-	-	-	4.0%	-	-	2.9%	-	-	5.6%	-	-	-
ABCF3	-	-	-	-	-	-	-	-	-	1.3%	-	-	-	-	-	-	-	-	-
ABCG1	-	-	-	-	-	-	-	-	2.9%	1.3%	-	-	2.9%	-	-	-	-	-	-
ABCG2	-	-	-	-	-	-	-	-	2.9%	1.3%	-	-	-	-	-	-	-	-	-
ABCG4	-	-	-	-	-	-	-	-	-	1.3%	-	-	-	-	-	-	-	-	-
ABCG5	-	-	-	-	-	-	-	-	-	4.0%	-	-	-	-	-	5.6%	-	-	-
ABCG8	-	-	-	-	-	-	-	-	-	1.3%	-	-	1.4%	-	-	-	-	-	-
ABHD1	-	-	-	-	-	-	-	-	2.9%	1.3%	-	-	-	-	-	-	-	-	-
ABHD10	-	-	-	-	-	-	-	-	2.9%	-	-	-	1.4%	-	-	-	-	-	-
ABHD15	-	-	-	-	-	-	-	-	2.9%	-	-	-	-	-	-	-	-	-	-
ABHD16A	-	-	-	-	-	-	-	-	-	1.3%	-	-	2.9%	-	-	-	-	-	-
ABHD16B	-	-	-	-	-	-	-	-	-	-	-	-	1.4%	-	-	-	-	-	-
ABHD17B	-	-	-	-	-	-	-	-	-	1.3%	-	-	-	-	-	11.1%	-	-	-
ABHD3	-	-	-	-	-	-	-	-	-	-	-	-	2.9%	-	-	-	-	-	-
ABHD4	-	-	-	-	-	-	-	-	-	1.3%	-	-	1.4%	-	-	-	-	-	-
ABHD6	-	-	-	-	-	-	-	-	-	1.3%	-	-	-	-	-	-	-	-	-
ABHD8	-	-	-	-	-	-	-	-	2.9%	1.3%	-	-	1.4%	-	-	5.6%	-	-	-
ABI1	-	-	-	-	-	-	-	-	-	1.3%	-	-	1.4%	-	-	-	-	-	-
ABI2	-	-	-	-	-	-	-	-	-	1.3%	-	-	2.9%	-	-	-	-	-	-
ABI3BP	-	-	-	-	-	-	-	-	5.9%	2.7%	-	-	1.4%	-	-	-	-	-	-
ABL1	-	-	-	0	-	-	0.0258065	0.0431655	-	1.3%	-	-	1.4%	-	-	-	-	-	-
ABL2	-	-	-	-	-	-	0.0129032	0.028777	-	1.3%	-	-	1.4%	-	-	5.6%	-	-	-
ABLIM1	-	-	-	-	-	-	-	-	-	-	-	-	4.3%	-	-	-	-	-	-
ABLIM2	-	-	-	-	-	-	-	-	-	4.0%	-	-	4.3%	-	-	-	-	-	-
ABLIM3	-	-	-	-	-	-	-	-	2.9%	2.7%	-	-	2.9%	-	-	11.1%	-	-	-
ABR	-	-	-	-	-	-	-	-	-	1.3%	-	-	2.9%	-	-	-	-	-	-
ABRA	-	-	-	-	-	-	-	-	-	-	-	-	-	-	-	5.6%	-	-	-
ABRACL	-	-	-	-	-	-	-	-	-	1.3%	-	-	-	-	-	-	-	-	-
ABRAXAS2	-	-	-	-	-	-	-	-	-	1.3%	-	-	-	-	-	-	-	-	-
ABT1	-	-	-	-	-	-	-	-	-	-	-	-	1.4%	-	-	-	-	-	-
ABTB1	-	-	-	-	-	-	-	-	2.9%	4.0%	-	-	1.4%	-	-	-	-	-	-
ABTB2	-	-	-	-	-	-	-	-	5.9%	4.0%	-	-	1.4%	-	-	-	-	-	-
ACAA2	-	-	-	-	-	-	-	-	-	-	-	-	2.9%	-	-	-	-	-	-
ACACA	-	-	-	-	-	-	-	-	2.9%	6.7%	-	-	1.4%	-	-	5.6%	-	-	-
ACACB	-	-	-	-	-	-	-	-	2.9%	4.0%	-	-	5.7%	-	-	11.1%	-	-	-
ACAD10	-	-	-	-	-	-	-	-	-	-	-	-	1.4%	-	-	5.6%	-	-	-
ACAD11	-	-	-	-	-	-	-	-	-	1.3%	-	-	-	-	-	5.6%	-	-	-
ACADM	-	-	-	-	-	-	-	-	-	1.3%	-	-	2.9%	-	-	-	-	-	-
ACADS	-	-	-	-	-	-	-	-	2.9%	1.3%	-	-	-	-	-	5.6%	-	-	-
ACADSB	-	-	-	-	-	-	-	-	5.9%	-	-	-	2.9%	-	-	-	-	-	-
ACADVL	-	-	-	-	-	-	-	-	2.9%	-	-	-	1.4%	-	-	-	-	-	-
ACAN	-	-	-	-	-	-	-	-	5.9%	5.3%	-	-	5.7%	-	-	-	-	-	-
ACAP1	-	-	-	-	-	-	-	-	2.9%	1.3%	-	-	2.9%	-	-	-	-	-	-
ACAP2	-	-	-	-	-	-	-	-	2.9%	1.3%	-	-	-	-	-	-	-	-	-
ACAP3	-	-	-	-	-	-	-	-	-	1.3%	-	-	2.9%	-	-	-	-	-	-
ACAT1	-	-	-	-	-	-	-	-	-	2.7%	-	-	1.4%	-	-	-	-	-	-
ACBD5	-	-	-	-	-	-	-	-	-	2.7%	-	-	-	-	-	-	-	-	-
ACCS	-	-	-	-	-	-	-	-	-	2.7%	-	-	1.4%	-	-	5.6%	-	-	-
ACCSL	-	-	-	-	-	-	-	-	-	-	-	-	4.3%	-	-	-	-	-	-
ACE	-	-	-	-	-	-	-	-	-	2.7%	-	-	2.9%	-	-	-	-	-	-
ACE2	-	-	-	-	-	-	-	-	2.9%	5.3%	-	-	-	-	-	-	-	-	-
ACHE	-	-	-	-	-	-	-	-	2.9%	1.3%	-	-	2.9%	-	-	5.6%	-	-	-
ACIN1	-	-	-	-	-	-	-	-	-	1.3%	-	-	4.3%	-	-	-	-	-	-
ACKR1	-	-	-	-	-	-	-	-	-	-	-	-	1.4%	-	-	-	-	-	-
ACKR3	-	-	-	-	-	-	-	-	-	1.3%	-	-	1.4%	-	-	-	-	-	-
ACLY	-	-	-	-	-	-	-	-	-	2.7%	-	-	2.9%	-	-	-	-	-	-
ACMSD	-	-	-	-	-	-	-	-	-	1.3%	-	-	1.4%	-	-	-	-	-	-
ACO1	-	-	-	-	-	-	-	-	2.9%	4.0%	-	-	1.4%	-	-	-	-	-	-
ACO2	-	-	-	-	-	-	-	-	-	1.3%	-	-	1.4%	-	-	-	-	-	-
ACOT11	-	-	-	-	-	-	-	-	-	1.3%	-	-	2.9%	-	-	-	-	-	-
ACOT12	-	-	-	-	-	-	-	-	2.9%	-	-	-	-	-	-	-	-	-	-
ACOT7	-	-	-	-	-	-	-	-	-	1.3%	-	-	1.4%	-	-	5.6%	-	-	-
ACOT9	-	-	-	-	-	-	-	-	2.9%	-	-	-	-	-	-	-	-	-	-
ACOX1	-	-	-	-	-	-	-	-	-	1.3%	-	-	2.9%	-	-	-	-	-	-
ACOX2	-	-	-	-	-	-	-	-	-	-	-	-	1.4%	-	-	-	-	-	-
ACOXL	-	-	-	-	-	-	-	-	-	1.3%	-	-	-	-	-	-	-	-	-
ACP1	-	-	-	-	-	-	-	-	-	-	-	-	1.4%	-	-	5.6%	-	-	-
ACP5	-	-	-	-	-	-	-	-	-	1.3%	-	-	2.9%	-	-	5.6%	-	-	-
ACPP	-	-	-	-	-	-	-	-	2.9%	-	-	-	-	-	-	-	-	-	-
ACR	-	-	-	-	-	-	-	-	-	1.3%	-	-	1.4%	-	-	-	-	-	-
ACRBP	-	-	-	-	-	-	-	-	-	1.3%	-	-	1.4%	-	-	-	-	-	-
ACSBG1	-	-	-	-	-	-	-	-	-	2.7%	-	-	-	-	-	5.6%	-	-	-
ACSF2	-	-	-	-	-	-	-	-	2.9%	1.3%	-	-	-	-	-	-	-	-	-
ACSL1	-	-	-	-	-	-	-	-	-	-	-	-	1.4%	-	-	-	-	-	-
ACSL3	-	-	-	-	-	-	-	-	-	1.3%	-	-	1.4%	-	-	5.6%	-	-	-
ACSL4	-	-	-	-	-	-	-	-	-	1.3%	-	-	1.4%	-	-	-	-	-	-
ACSL6	-	-	-	-	-	-	-	-	-	2.7%	-	-	5.7%	-	-	-	-	-	-
ACSM1	-	-	-	-	-	-	-	-	-	-	-	-	1.4%	-	-	-	-	-	-
ACSM2A	-	-	-	-	-	-	-	-	-	-	-	-	4.3%	-	-	-	-	-	-
ACSM3	-	-	-	-	-	-	-	-	-	1.3%	-	-	1.4%	-	-	-	-	-	-
ACSM4	-	-	-	-	-	-	-	-	2.9%	2.7%	-	-	1.4%	-	-	-	-	-	-
ACSM5	-	-	-	-	-	-	-	-	-	4.0%	-	-	-	-	-	-	-	-	-
ACSS1	-	-	-	-	-	-	-	-	-	-	-	-	5.7%	-	-	5.6%	-	-	-
ACSS2	-	-	-	-	-	-	-	-	-	1.3%	-	-	5.7%	-	-	-	-	-	-
ACSS3	-	-	-	-	-	-	-	-	2.9%	2.7%	-	-	-	-	-	5.6%	-	-	-
ACTA2	-	-	-	-	-	-	-	-	2.9%	-	-	-	-	-	-	5.6%	-	-	-
ACTB	-	-	-	-	-	-	-	-	-	-	-	-	2.9%	-	-	-	-	-	-
ACTBL2	-	-	-	-	-	-	-	-	-	1.3%	-	-	1.4%	-	-	-	-	-	-
ACTC1	-	-	-	-	-	-	-	-	2.9%	-	-	-	-	-	-	-	-	-	-
ACTG2	-	-	-	-	-	-	-	-	-	-	-	-	1.4%	-	-	-	-	-	-
ACTL6A	-	-	-	-	-	-	-	-	2.9%	1.3%	-	-	-	-	-	-	-	-	-
ACTL7A	-	-	-	-	-	-	-	-	2.9%	-	-	-	-	-	-	-	-	-	-
ACTL7B	-	-	-	-	-	-	-	-	-	1.3%	-	-	-	-	-	-	-	-	-
ACTL8	-	-	-	-	-	-	-	-	-	-	-	-	2.9%	-	-	-	-	-	-
ACTL9	-	-	-	-	-	-	-	-	-	1.3%	-	-	-	-	-	-	-	-	-
ACTN1	-	-	-	-	-	-	-	-	-	2.7%	-	-	2.9%	-	-	-	-	-	-
ACTN2	-	-	-	-	-	-	-	-	-	2.7%	-	-	5.7%	-	-	5.6%	-	-	-
ACTN4	-	-	-	-	-	-	-	-	-	4.0%	-	-	5.7%	-	-	-	-	-	-
ACTR1A	-	-	-	-	-	-	-	-	-	-	-	-	1.4%	-	-	-	-	-	-
ACTR3	-	-	-	-	-	-	-	-	-	1.3%	-	-	1.4%	-	-	-	-	-	-
ACTR5	-	-	-	-	-	-	-	-	-	4.0%	-	-	-	-	-	5.6%	-	-	-
ACTR6	-	-	-	-	-	-	-	-	-	2.7%	-	-	1.4%	-	-	-	-	-	-
ACTR8	-	-	-	-	-	-	-	-	2.9%	-	-	-	1.4%	-	-	-	-	-	-
ACTRT1	-	-	-	-	-	-	-	-	2.9%	5.3%	-	-	2.9%	-	-	11.1%	-	-	-
ACTRT2	-	-	-	-	-	-	-	-	-	2.7%	-	-	4.3%	-	-	5.6%	-	-	-
ACTRT3	-	-	-	-	-	-	-	-	-	-	-	-	1.4%	-	-	-	-	-	-
ACVR1	-	-	-	-	-	-	-	-	-	1.3%	-	-	1.4%	-	-	-	-	-	-
ACVR1B	-	-	-	-	-	-	-	-	-	-	-	-	4.3%	-	-	-	-	-	-
ACVR1C	-	-	-	-	-	-	-	-	2.9%	-	-	-	-	-	-	-	-	-	-
ACVR2A	-	-	-	-	-	-	-	-	2.9%	13.3%	0.04	0.0212766	12.9%	-	-	22.2%	0	0.0243902	-
ACVR2B	-	-	-	-	-	-	-	-	-	1.3%	-	-	-	-	-	11.1%	-	-	-
ACVRL1	-	-	-	-	-	-	-	-	-	1.3%	-	-	1.4%	-	-	5.6%	-	-	-
ACY1	-	-	-	-	-	-	-	-	-	1.3%	-	-	1.4%	-	-	-	-	-	-
ADA2	-	-	-	-	-	-	-	-	-	4.0%	-	-	4.3%	-	-	-	-	-	-
ADAD2	-	-	-	-	-	-	-	-	-	2.7%	-	-	1.4%	-	-	-	-	-	-
ADAL	-	-	-	-	-	-	-	-	-	1.3%	-	-	-	-	-	-	-	-	-
ADAM10	-	-	-	-	-	-	-	-	2.9%	5.3%	-	-	-	-	-	-	-	-	-
ADAM11	-	-	-	-	-	-	-	-	2.9%	2.7%	-	-	-	-	-	5.6%	-	-	-
ADAM12	-	-	-	-	-	-	-	-	-	2.7%	-	-	1.4%	-	-	-	-	-	-
ADAM15	-	-	-	-	-	-	-	-	-	5.3%	-	-	-	-	-	-	-	-	-
ADAM18	-	-	-	-	-	-	-	-	-	2.7%	-	-	2.9%	-	-	-	-	-	-
ADAM19	-	-	-	-	-	-	-	-	-	1.3%	-	-	1.4%	-	-	-	-	-	-
ADAM2	-	-	-	-	-	-	-	-	-	1.3%	-	-	2.9%	-	-	-	-	-	-
ADAM21	-	-	-	-	-	-	-	-	-	-	-	-	2.9%	-	-	-	-	-	-
ADAM22	-	-	-	-	-	-	-	-	-	1.3%	-	-	2.9%	-	-	-	-	-	-
ADAM23	-	-	-	-	-	-	-	-	5.9%	4.0%	-	-	7.1%	-	-	11.1%	-	-	-
ADAM28	-	-	-	-	-	-	-	-	-	1.3%	-	-	2.9%	-	-	5.6%	-	-	-
ADAM29	-	-	-	-	-	-	-	-	-	-	-	-	1.4%	-	-	-	-	-	-
ADAM30	-	-	-	-	-	-	-	-	-	1.3%	-	-	1.4%	-	-	-	-	-	-
ADAM32	-	-	-	-	-	-	-	-	-	2.7%	-	-	1.4%	-	-	-	-	-	-
ADAM33	-	-	-	-	-	-	-	-	-	1.3%	-	-	1.4%	-	-	-	-	-	-
ADAM7	-	-	-	-	-	-	-	-	2.9%	-	-	-	4.3%	-	-	-	-	-	-
ADAM9	-	-	-	-	-	-	-	-	2.9%	4.0%	-	-	-	-	-	-	-	-	-
ADAMDEC1	-	-	-	-	-	-	-	-	-	1.3%	-	-	1.4%	-	-	-	-	-	-
ADAMTS1	-	-	-	-	-	-	-	-	2.9%	8.0%	-	-	1.4%	-	-	5.6%	-	-	-
ADAMTS10	-	-	-	-	-	-	-	-	-	4.0%	-	-	2.9%	-	-	-	-	-	-
ADAMTS12	-	-	-	-	-	-	-	-	2.9%	6.7%	-	-	10.0%	-	-	11.1%	-	-	-
ADAMTS13	-	-	-	-	-	-	-	-	2.9%	1.3%	-	-	-	-	-	-	-	-	-
ADAMTS14	-	-	-	-	-	-	-	-	-	1.3%	-	-	1.4%	-	-	-	-	-	-
ADAMTS15	-	-	-	-	-	-	-	-	2.9%	-	-	-	1.4%	-	-	11.1%	-	-	-
ADAMTS16	-	-	-	-	-	-	-	-	8.8%	2.7%	-	-	2.9%	-	-	-	-	-	-
ADAMTS17	-	-	-	-	-	-	-	-	2.9%	-	-	-	2.9%	-	-	5.6%	-	-	-
ADAMTS18	-	-	-	-	-	-	-	-	-	8.0%	-	-	2.9%	-	-	16.7%	-	-	-
ADAMTS19	-	-	-	-	-	-	-	-	2.9%	5.3%	-	-	2.9%	-	-	5.6%	-	-	-
ADAMTS2	-	-	-	-	-	-	-	-	-	5.3%	-	-	2.9%	-	-	-	-	-	-
ADAMTS20	-	-	-	-	-	-	-	-	2.9%	5.3%	-	-	4.3%	-	-	-	-	-	-
ADAMTS3	-	-	-	-	-	-	-	-	2.9%	1.3%	-	-	2.9%	-	-	5.6%	-	-	-
ADAMTS4	-	-	-	-	-	-	-	-	-	8.0%	-	-	1.4%	-	-	-	-	-	-
ADAMTS5	-	-	-	-	-	-	-	-	2.9%	4.0%	-	-	2.9%	-	-	5.6%	-	-	-
ADAMTS6	-	-	-	-	-	-	-	-	5.9%	1.3%	-	-	2.9%	-	-	-	-	-	-
ADAMTS7	-	-	-	-	-	-	-	-	2.9%	2.7%	-	-	4.3%	-	-	-	-	-	-
ADAMTS8	-	-	-	-	-	-	-	-	-	-	-	-	1.4%	-	-	-	-	-	-
ADAMTS9	-	-	-	-	-	-	-	-	-	4.0%	-	-	7.1%	-	-	5.6%	-	-	-
ADAMTSL1	-	-	-	-	-	-	-	-	2.9%	6.7%	-	-	5.7%	-	-	-	-	-	-
ADAMTSL3	-	-	-	-	-	-	-	-	-	1.3%	-	-	4.3%	-	-	-	-	-	-
ADAMTSL4	-	-	-	-	-	-	-	-	-	4.0%	-	-	5.7%	-	-	-	-	-	-
ADAP1	-	-	-	-	-	-	-	-	-	-	-	-	1.4%	-	-	-	-	-	-
ADAP2	-	-	-	-	-	-	-	-	-	1.3%	-	-	-	-	-	-	-	-	-
ADAR	-	-	-	-	-	-	-	-	2.9%	1.3%	-	-	1.4%	-	-	-	-	-	-
ADARB1	-	-	-	-	-	-	-	-	-	1.3%	-	-	2.9%	-	-	-	-	-	-
ADARB2	-	-	-	-	-	-	-	-	-	4.0%	-	-	2.9%	-	-	5.6%	-	-	-
ADAT1	-	-	-	-	-	-	-	-	-	-	-	-	1.4%	-	-	5.6%	-	-	-
ADAT3	-	-	-	-	-	-	-	-	2.9%	-	-	-	1.4%	-	-	-	-	-	-
ADCK1	-	-	-	-	-	-	-	-	-	-	-	-	2.9%	-	-	-	-	-	-
ADCY1	-	-	-	-	-	-	-	-	-	5.3%	-	-	-	-	-	-	-	-	-
ADCY10	-	-	-	-	-	-	-	-	-	1.3%	-	-	2.9%	-	-	-	-	-	-
ADCY2	-	-	-	-	-	-	-	-	5.9%	1.3%	-	-	4.3%	-	-	-	-	-	-
ADCY3	-	-	-	-	-	-	-	-	2.9%	1.3%	-	-	2.9%	-	-	-	-	-	-
ADCY4	-	-	-	-	-	-	-	-	-	1.3%	-	-	4.3%	-	-	-	-	-	-
ADCY5	-	-	-	-	-	-	-	-	-	1.3%	-	-	2.9%	-	-	5.6%	-	-	-
ADCY6	-	-	-	-	-	-	-	-	2.9%	1.3%	-	-	4.3%	-	-	11.1%	-	-	-
ADCY7	-	-	-	-	-	-	-	-	-	1.3%	-	-	5.7%	-	-	11.1%	-	-	-
ADCY8	-	-	-	-	-	-	-	-	8.8%	2.7%	-	-	5.7%	-	-	-	-	-	-
ADCY9	-	-	-	-	-	-	-	-	2.9%	2.7%	-	-	4.3%	-	-	-	-	-	-
ADCYAP1R1	-	-	-	-	-	-	-	-	-	1.3%	-	-	2.9%	-	-	-	-	-	-
ADD1	-	-	-	-	-	-	-	-	-	2.7%	-	-	-	-	-	-	-	-	-
ADD2	-	-	-	-	-	-	-	-	-	8.0%	-	-	5.7%	-	-	-	-	-	-
ADD3	-	-	-	-	-	-	-	-	-	-	-	-	5.7%	-	-	5.6%	-	-	-
ADGB	-	-	-	-	-	-	-	-	2.9%	6.7%	-	-	-	-	-	-	-	-	-
ADGRA2	-	-	-	-	-	-	-	-	-	-	-	-	4.3%	-	-	-	-	-	-
ADGRA3	-	-	-	-	-	-	-	-	-	1.3%	-	-	1.4%	-	-	5.6%	-	-	-
ADGRB1	-	-	-	-	-	-	-	-	-	-	-	-	1.4%	-	-	-	-	-	-
ADGRB2	-	-	-	-	-	-	-	-	-	-	-	-	-	-	-	5.6%	-	-	-
ADGRB3	-	-	-	-	-	-	-	-	-	-	-	-	11.4%	-	-	5.6%	-	-	-
ADGRD1	-	-	-	-	-	-	-	-	-	-	-	-	1.4%	-	-	-	-	-	-
ADGRE1	-	-	-	-	-	-	-	-	-	-	-	-	1.4%	-	-	5.6%	-	-	-
ADGRE2	-	-	-	-	-	-	-	-	-	-	-	-	-	-	-	11.1%	-	-	-
ADGRE5	-	-	-	-	-	-	-	-	-	-	-	-	1.4%	-	-	-	-	-	-
ADGRF3	-	-	-	-	-	-	-	-	-	-	-	-	2.9%	-	-	-	-	-	-
ADGRF4	-	-	-	-	-	-	-	-	-	-	-	-	1.4%	-	-	5.6%	-	-	-
ADGRF5	-	-	-	-	-	-	-	-	-	-	-	-	2.9%	-	-	-	-	-	-
ADGRG2	-	-	-	-	-	-	-	-	-	-	-	-	2.9%	-	-	-	-	-	-
ADGRG4	-	-	-	-	-	-	-	-	-	-	-	-	5.7%	-	-	11.1%	-	-	-
ADGRG5	-	-	-	-	-	-	-	-	-	-	-	-	4.3%	-	-	-	-	-	-
ADGRL1	-	-	-	-	-	-	-	-	-	-	-	-	1.4%	-	-	-	-	-	-
ADGRL2	-	-	-	-	-	-	-	-	-	-	-	-	2.9%	-	-	-	-	-	-
ADGRL3	-	-	-	-	-	-	-	-	-	-	-	-	4.3%	-	-	-	-	-	-
ADGRL4	-	-	-	-	-	-	-	-	-	-	-	-	1.4%	-	-	-	-	-	-
ADGRV1	-	-	-	-	-	-	-	-	-	-	-	-	18.6%	-	-	-	-	-	13%*
ADH1A	-	-	-	-	-	-	-	-	-	1.3%	-	-	-	-	-	-	-	-	-
ADH1B	-	-	-	-	-	-	-	-	-	1.3%	-	-	-	-	-	-	-	-	-
ADH4	-	-	-	-	-	-	-	-	2.9%	1.3%	-	-	-	-	-	-	-	-	-
ADHFE1	-	-	-	-	-	-	-	-	-	5.3%	-	-	-	-	-	5.6%	-	-	-
ADIPOQ	-	-	-	-	-	-	-	-	-	4.0%	-	-	-	-	-	5.6%	-	-	-
ADIPOR1	-	-	-	-	-	-	-	-	-	-	-	-	2.9%	-	-	-	-	-	-
ADK	-	-	-	-	-	-	-	-	-	1.3%	-	-	-	-	-	-	-	-	-
ADM	-	-	-	-	-	-	-	-	-	-	-	-	1.4%	-	-	-	-	-	-
ADM2	-	-	-	-	-	-	-	-	-	-	-	-	1.4%	-	-	-	-	-	-
ADNP	-	-	-	-	-	-	-	-	-	5.3%	-	-	4.3%	-	-	11.1%	-	-	-
ADNP2	-	-	-	-	-	-	-	-	5.9%	1.3%	-	-	4.3%	-	-	-	-	-	-
ADORA1	-	-	-	-	-	-	-	-	-	4.0%	-	-	1.4%	-	-	-	-	-	-
ADORA2A	-	-	-	-	-	-	-	-	-	1.3%	-	-	-	-	-	-	-	-	-
ADORA2B	-	-	-	-	-	-	-	-	-	1.3%	-	-	-	-	-	-	-	-	-
ADORA3	-	-	-	-	-	-	-	-	-	-	-	-	4.3%	-	-	-	-	-	-
ADPRH	-	-	-	-	-	-	-	-	-	5.3%	-	-	1.4%	-	-	-	-	-	-
ADPRHL2	-	-	-	-	-	-	-	-	2.9%	-	-	-	-	-	-	-	-	-	-
ADRA1A	-	-	-	-	-	-	-	-	8.8%	5.3%	-	-	4.3%	-	-	-	-	-	-
ADRA1B	-	-	-	-	-	-	-	-	2.9%	1.3%	0.04	0	2.9%	-	-	5.6%	-	-	-
ADRA1D	-	-	-	-	-	-	-	-	-	1.3%	-	-	-	-	-	5.6%	-	-	-
ADRA2B	-	-	-	-	-	-	-	-	-	2.7%	-	-	1.4%	-	-	-	-	-	-
ADRB1	-	-	-	-	-	-	-	-	-	-	-	-	1.4%	-	-	-	-	-	-
ADRB2	-	-	-	-	-	-	-	-	-	-	-	-	2.9%	-	-	-	-	-	-
ADRB3	-	-	-	-	-	-	-	-	-	2.7%	-	-	2.9%	-	-	-	-	-	-
ADSS	-	-	-	-	-	-	-	-	2.9%	2.7%	-	-	-	-	-	-	-	-	-
ADTRP	-	-	-	-	-	-	-	-	-	1.3%	-	-	-	-	-	-	-	-	-
AEBP1	-	-	-	-	-	-	-	-	-	1.3%	-	-	4.3%	-	-	-	-	-	-
AFAP1	-	-	-	-	-	-	-	-	-	-	-	-	5.7%	-	-	-	-	-	-
AFAP1L1	-	-	-	-	-	-	-	-	-	2.7%	-	-	-	-	-	-	-	-	-
AFAP1L2	-	-	-	-	-	-	-	-	-	1.3%	-	-	1.4%	-	-	-	-	-	-
AFDN	-	-	-	-	-	-	-	-	-	-	-	-	10.0%	-	-	-	-	-	-
AFF1	-	-	-	-	-	-	-	-	-	2.7%	-	-	5.7%	-	-	-	-	-	-
AFF2	-	-	-	-	-	-	-	-	2.9%	4.0%	-	-	5.7%	-	-	-	-	-	-
AFF3	-	-	-	-	-	-	-	-	2.9%	2.7%	-	-	2.9%	-	-	-	-	-	-
AFF4	-	-	-	-	-	-	-	-	2.9%	1.3%	-	-	2.9%	-	-	-	-	-	-
AFG3L2	-	-	-	-	-	-	-	-	-	1.3%	-	-	-	-	-	-	-	-	-
AFM	-	-	-	-	-	-	-	-	5.9%	-	-	-	4.3%	-	-	-	-	-	-
AFMID	-	-	-	-	-	-	-	-	-	-	-	-	1.4%	-	-	-	-	-	-
AFP	-	-	-	-	-	-	-	-	2.9%	1.3%	-	-	-	-	-	-	-	-	-
AGAP1	-	-	-	-	-	-	-	-	-	1.3%	-	-	4.3%	-	-	-	-	-	-
AGAP2	-	-	-	-	-	-	-	-	-	-	-	-	1.4%	-	-	-	-	-	-
AGAP3	-	-	-	-	-	-	-	-	2.9%	1.3%	-	-	1.4%	-	-	5.6%	-	-	-
AGAP6	-	-	-	-	-	-	-	-	-	-	-	-	1.4%	-	-	-	-	-	-
AGBL1	-	-	-	-	-	-	-	-	2.9%	4.0%	-	-	4.3%	-	-	-	-	-	-
AGBL2	-	-	-	-	-	-	-	-	2.9%	8.0%	-	-	5.7%	-	-	5.6%	-	-	-
AGBL3	-	-	-	-	-	-	-	-	5.9%	2.7%	-	-	-	-	-	-	-	-	-
AGBL5	-	-	-	-	-	-	-	-	-	1.3%	-	-	-	-	-	-	-	-	-
AGFG1	-	-	-	-	-	-	-	-	-	2.7%	-	-	-	-	-	-	-	-	-
AGGF1	-	-	-	-	-	-	-	-	-	1.3%	-	-	1.4%	-	-	-	-	-	-
AGK	-	-	-	-	-	-	-	-	-	2.7%	-	-	-	-	-	5.6%	-	-	-
AGL	-	-	-	-	-	-	-	-	5.9%	2.7%	-	-	4.3%	-	-	5.6%	-	-	-
AGMAT	-	-	-	-	-	-	-	-	-	-	-	-	1.4%	-	-	-	-	-	-
AGMO	-	-	-	-	-	-	-	-	-	-	-	-	1.4%	-	-	5.6%	-	-	-
AGO1	-	-	-	-	-	-	-	-	-	2.7%	-	-	1.4%	-	-	-	-	-	-
AGO2	-	-	-	-	-	-	-	-	2.9%	-	-	-	5.7%	-	-	-	-	-	-
AGO3	-	-	-	-	-	-	-	-	-	2.7%	-	-	-	-	-	-	-	-	-
AGO4	-	-	-	-	-	-	-	-	-	2.7%	-	-	1.4%	-	-	-	-	-	-
AGPAT1	-	-	-	-	-	-	-	-	-	2.7%	-	-	1.4%	-	-	-	-	-	-
AGPAT3	-	-	-	-	-	-	-	-	-	1.3%	-	-	2.9%	-	-	-	-	-	-
AGPAT4	-	-	-	-	-	-	-	-	-	1.3%	-	-	-	-	-	-	-	-	-
AGPAT5	-	-	-	-	-	-	-	-	5.9%	-	-	-	2.9%	-	-	-	-	-	-
AGPS	-	-	-	-	-	-	-	-	-	-	-	-	1.4%	-	-	5.6%	-	-	-
AGR3	-	-	-	-	-	-	-	-	-	-	-	-	1.4%	-	-	-	-	-	-
AGRN	-	-	-	-	-	-	-	-	-	5.3%	-	-	-	-	-	5.6%	-	-	-
AGT	-	-	-	-	-	-	-	-	-	-	-	-	1.4%	-	-	5.6%	-	-	-
AGTPBP1	-	-	-	-	-	-	-	-	-	5.3%	-	-	2.9%	-	-	-	-	-	-
AGTR1	-	-	-	-	-	-	-	-	-	2.7%	-	-	-	-	-	-	-	-	-
AGTR2	-	-	-	-	-	-	-	-	-	-	-	-	1.4%	-	-	-	-	-	-
AGTRAP	-	-	-	-	-	-	-	-	-	-	-	-	1.4%	-	-	-	-	-	-
AGXT	-	-	-	-	-	-	-	-	-	-	-	-	2.9%	-	-	-	-	-	-
AGXT2	-	-	-	-	-	-	-	-	-	-	-	-	5.7%	-	-	-	-	-	-
AHCTF1	-	-	-	-	-	-	-	-	-	5.3%	-	-	2.9%	-	-	11.1%	-	-	-
AHCYL1	-	-	-	-	-	-	-	-	-	1.3%	-	-	2.9%	-	-	5.6%	-	-	-
AHCYL2	-	-	-	-	-	-	-	-	-	-	-	-	4.3%	-	-	5.6%	-	-	-
AHDC1	-	-	-	-	-	-	-	-	-	4.0%	-	-	-	-	-	-	-	-	-
AHI1	-	-	-	-	-	-	-	-	2.9%	1.3%	-	-	4.3%	-	-	-	-	-	-
AHNAK	-	-	-	-	-	-	-	-	2.9%	5.3%	-	-	-	-	-	5.6%	-	-	-
AHNAK2	-	-	-	-	-	-	-	-	-	12.0%	-	-	11.4%	-	-	-	-	-	-
AHR	-	-	-	-	-	-	-	-	-	-	-	-	2.9%	-	-	-	-	-	-
AHRR	-	-	-	-	-	-	-	-	-	1.3%	-	-	-	-	-	-	-	-	-
AHSA1	-	-	-	-	-	-	-	-	-	-	-	-	1.4%	-	-	-	-	-	-
AHSG	-	-	-	-	-	-	-	-	-	-	-	-	1.4%	-	-	-	-	-	-
AIDA	-	-	-	-	-	-	-	-	-	-	-	-	2.9%	-	-	-	-	-	-
AIF1	-	-	-	-	-	-	-	-	-	1.3%	-	-	-	-	-	-	-	-	-
AIFM3	-	-	-	-	-	-	-	-	-	1.3%	-	-	1.4%	-	-	-	-	-	-
AIG1	-	-	-	-	-	-	-	-	-	1.3%	-	-	1.4%	-	-	-	-	-	-
AIM2	-	-	-	-	-	-	-	-	2.9%	2.7%	-	-	-	-	-	-	-	-	-
AIMP1	-	-	-	-	-	-	-	-	-	-	-	-	1.4%	-	-	-	-	-	-
AIMP2	-	-	-	-	-	-	-	-	-	-	-	-	1.4%	-	-	-	-	-	-
AIP	-	-	-	-	-	-	-	-	2.9%	-	-	-	-	-	-	-	-	-	-
AIRE	-	-	-	-	-	-	-	-	-	-	-	-	1.4%	-	-	-	-	-	-
AJAP1	-	-	-	-	-	-	-	-	-	1.3%	-	-	1.4%	-	-	5.6%	-	-	-
AJM1	-	-	-	-	-	-	-	-	-	-	-	-	5.7%	-	-	-	-	-	-
AJUBA	-	-	-	-	-	-	-	-	-	1.3%	-	-	1.4%	-	-	-	-	-	-
AK1	-	-	-	-	-	-	-	-	-	-	-	-	1.4%	-	-	-	-	-	-
AK2	-	-	-	-	-	-	-	-	2.9%	-	-	-	-	-	-	-	-	-	-
AK3	-	-	-	-	-	-	-	-	-	1.3%	-	-	1.4%	-	-	5.6%	-	-	-
AK4	-	-	-	-	-	-	-	-	-	-	-	-	1.4%	-	-	-	-	-	-
AK5	-	-	-	-	-	-	-	-	-	2.7%	-	-	2.9%	-	-	-	-	-	-
AK7	-	-	-	-	-	-	-	-	-	1.3%	-	-	1.4%	-	-	-	-	-	-
AK8	-	-	-	-	-	-	-	-	-	2.7%	-	-	-	-	-	-	-	-	-
AK9	-	-	-	-	-	-	-	-	2.9%	2.7%	-	-	2.9%	-	-	-	-	-	-
AKAIN1	-	-	-	-	-	-	-	-	-	1.3%	-	-	-	-	-	-	-	-	-
AKAP1	-	-	-	-	-	-	-	-	-	-	-	-	1.4%	-	-	-	-	-	-
AKAP10	-	-	-	-	-	-	-	-	2.9%	-	-	-	-	-	-	-	-	-	-
AKAP11	-	-	-	-	-	-	-	-	2.9%	-	-	-	5.7%	-	-	-	-	-	-
AKAP12	-	-	-	-	-	-	-	-	-	5.3%	-	-	5.7%	-	-	-	-	-	-
AKAP13	-	-	-	-	-	-	-	-	-	5.3%	-	-	2.9%	0.03	0.04	5.6%	-	-	-
AKAP17A	-	-	-	-	-	-	-	-	-	1.3%	-	-	4.3%	-	-	5.6%	-	-	-
AKAP2	-	-	-	-	-	-	-	-	2.9%	1.3%	-	-	-	-	-	-	-	-	-
AKAP3	-	-	-	-	-	-	-	-	2.9%	-	-	-	-	-	-	-	-	-	-
AKAP5	-	-	-	-	-	-	-	-	-	1.3%	-	-	-	-	-	5.6%	-	-	-
AKAP6	-	-	-	-	-	-	-	-	2.9%	4.0%	-	-	5.7%	-	-	-	-	-	-
AKAP7	-	-	-	-	-	-	-	-	-	1.3%	-	-	4.3%	-	-	11.1%	-	-	-
AKAP8	-	-	-	-	-	-	-	-	2.9%	2.7%	-	-	1.4%	-	-	-	-	-	-
AKAP8L	-	-	-	-	-	-	-	-	-	1.3%	-	-	-	-	-	-	-	-	-
AKAP9	-	-	-	-	-	-	-	-	2.9%	8.0%	0.06	0.255319	5.7%	-	-	11.1%	-	-	-
AKIRIN2	-	-	-	-	-	-	-	-	2.9%	1.3%	-	-	-	-	-	-	-	-	-
AKNA	-	-	-	-	-	-	-	-	2.9%	2.7%	-	-	1.4%	-	-	-	-	-	-
AKNAD1	-	-	-	-	-	-	-	-	-	1.3%	-	-	1.4%	-	-	-	-	-	-
AKR1A1	-	-	-	-	-	-	-	-	-	-	-	-	1.4%	-	-	-	-	-	-
AKR1B1	-	-	-	-	-	-	-	-	-	1.3%	-	-	1.4%	-	-	5.6%	-	-	-
AKR1B15	-	-	-	-	-	-	-	-	-	1.3%	-	-	-	-	-	-	-	-	-
AKR1C1	-	-	-	-	-	-	-	-	-	-	-	-	2.9%	-	-	-	-	-	-
AKR1C3	-	-	-	-	-	-	-	-	-	-	-	-	-	-	-	5.6%	-	-	-
AKR1C4	-	-	-	-	-	-	-	-	-	-	-	-	1.4%	-	-	-	-	-	-
AKR1C8P	-	-	-	-	-	-	-	-	-	-	-	-	1.4%	-	-	-	-	-	-
AKR1D1	-	-	-	-	-	-	-	-	-	1.3%	-	-	-	-	-	-	-	-	-
AKR7A2	-	-	-	-	-	-	-	-	2.9%	-	-	-	1.4%	-	-	-	-	-	-
AKT1	-	-	-	-	-	-	-	-	-	1.3%	-	-	-	-	-	5.6%	-	-	-
AKT2	-	-	-	-	-	-	-	-	-	1.3%	-	-	1.4%	-	-	-	-	-	-
AKT3	-	-	-	-	-	-	-	0.0143885	5.9%	1.3%	-	-	-	-	-	5.6%	-	-	-
ALAD	-	-	-	-	-	-	-	-	-	-	-	-	1.4%	-	-	-	-	-	-
ALAS2	-	-	-	-	-	-	-	-	-	1.3%	-	-	4.3%	-	-	-	-	-	-
ALB	-	-	-	-	-	-	-	-	-	1.3%	-	-	-	-	-	-	-	-	-
ALCAM	-	-	-	-	-	-	-	-	-	2.7%	-	-	1.4%	-	-	5.6%	-	-	-
ALDH16A1	-	-	-	-	-	-	-	-	-	-	-	-	1.4%	-	-	-	-	-	-
ALDH18A1	-	-	-	-	-	-	-	-	2.9%	-	-	-	1.4%	-	-	-	-	-	-
ALDH1A1	-	-	-	-	-	-	-	-	-	2.7%	-	-	-	-	-	-	-	-	-
ALDH1A2	-	-	-	-	-	-	-	-	-	2.7%	-	-	-	-	-	-	-	-	-
ALDH1A3	-	-	-	-	-	-	-	-	-	-	-	-	1.4%	-	-	5.6%	-	-	-
ALDH1B1	-	-	-	-	-	-	-	-	-	-	-	-	4.3%	-	-	-	-	-	-
ALDH1L1	-	-	-	-	-	-	-	-	-	2.7%	-	-	2.9%	-	-	-	-	-	-
ALDH1L2	-	-	-	-	-	-	-	-	2.9%	1.3%	-	-	-	-	-	-	-	-	-
ALDH2	-	-	-	-	-	-	-	-	-	1.3%	-	-	2.9%	-	-	5.6%	-	-	-
ALDH3A1	-	-	-	-	-	-	-	-	-	1.3%	-	-	1.4%	-	-	-	-	-	-
ALDH3A2	-	-	-	-	-	-	-	-	-	-	-	-	2.9%	-	-	-	-	-	-
ALDH3B1	-	-	-	-	-	-	-	-	-	1.3%	-	-	1.4%	-	-	-	-	-	-
ALDH3B2	-	-	-	-	-	-	-	-	-	-	-	-	1.4%	-	-	-	-	-	-
ALDH4A1	-	-	-	-	-	-	-	-	-	-	-	-	1.4%	-	-	-	-	-	-
ALDH5A1	-	-	-	-	-	-	-	-	-	-	-	-	1.4%	-	-	-	-	-	-
ALDH6A1	-	-	-	-	-	-	-	-	2.9%	6.7%	-	-	-	-	-	-	-	-	-
ALDH8A1	-	-	-	-	-	-	-	-	2.9%	4.0%	-	-	2.9%	-	-	-	-	-	-
ALDH9A1	-	-	-	-	-	-	-	-	-	1.3%	-	-	1.4%	-	-	-	-	-	-
ALDOA	-	-	-	-	-	-	-	-	-	-	-	-	1.4%	-	-	-	-	-	-
ALDOB	-	-	-	-	-	-	-	-	-	-	-	-	4.3%	-	-	-	-	-	-
ALDOC	-	-	-	-	-	-	-	-	-	-	-	-	1.4%	-	-	-	-	-	-
ALG1	-	-	-	-	-	-	-	-	-	-	-	-	2.9%	-	-	-	-	-	-
ALG10	-	-	-	-	-	-	-	-	-	-	-	-	5.7%	-	-	-	-	-	-
ALG12	-	-	-	-	-	-	-	-	-	2.7%	-	-	2.9%	-	-	-	-	-	-
ALG13	-	-	-	-	-	-	-	-	2.9%	4.0%	-	-	-	-	-	-	-	-	-
ALG5	-	-	-	-	-	-	-	-	-	-	-	-	1.4%	-	-	-	-	-	-
ALG8	-	-	-	-	-	-	-	-	-	1.3%	-	-	-	-	-	-	-	-	-
ALG9	-	-	-	-	-	-	-	-	-	2.7%	-	-	-	-	-	5.6%	-	-	-
ALK	-	-	-	-	-	-	-	-	-	4.0%	-	-	5.7%	-	-	-	-	-	-
ALKBH1	-	-	-	-	-	-	-	-	-	-	-	-	2.9%	-	-	-	-	-	-
ALKBH3	-	-	-	-	-	-	-	-	-	2.7%	-	-	-	-	-	-	-	-	-
ALKBH4	-	-	-	-	-	-	-	-	-	-	-	-	1.4%	-	-	-	-	-	-
ALKBH6	-	-	-	-	-	-	-	-	-	-	-	-	1.4%	-	-	-	-	-	-
ALKBH7	-	-	-	-	-	-	-	-	-	-	-	-	1.4%	-	-	-	-	-	-
ALMS1	-	-	-	-	-	-	-	-	5.9%	6.7%	-	-	4.3%	-	-	11.1%	-	-	-
ALOX12	-	-	-	-	-	-	-	-	-	-	-	-	1.4%	-	-	-	-	-	-
ALOX12B	-	-	-	-	-	-	-	-	-	1.3%	-	-	1.4%	-	-	-	-	-	-
ALOX5	-	-	-	-	-	-	-	-	2.9%	1.3%	-	-	4.3%	-	-	-	-	-	-
ALOX5AP	-	-	-	-	-	-	-	-	-	-	-	-	1.4%	-	-	-	-	-	-
ALOXE3	-	-	-	-	-	-	-	-	-	1.3%	-	-	-	-	-	5.6%	-	-	-
ALPG	-	-	-	-	-	-	-	-	-	1.3%	-	-	-	-	-	-	-	-	-
ALPI	-	-	-	-	-	-	-	-	-	1.3%	-	-	1.4%	-	-	-	-	-	-
ALPK1	-	-	-	-	-	-	-	-	-	1.3%	-	-	5.7%	-	-	-	-	-	-
ALPK2	-	-	-	-	-	-	-	-	-	4.0%	-	-	4.3%	-	-	-	-	-	-
ALPK3	-	-	-	-	-	-	-	-	-	2.7%	-	-	4.3%	-	-	-	-	-	-
ALPL	-	-	-	-	-	-	-	-	-	2.7%	-	-	1.4%	-	-	-	-	-	-
ALPP	-	-	-	-	-	-	-	-	-	-	-	-	1.4%	-	-	-	-	-	-
ALS2	-	-	-	-	-	-	-	-	2.9%	2.7%	-	-	-	-	-	11.1%	-	-	-
ALS2CL	-	-	-	-	-	-	-	-	2.9%	2.7%	-	-	2.9%	-	-	5.6%	-	-	-
ALX1	-	-	-	-	-	-	-	-	-	2.7%	-	-	-	-	-	5.6%	-	-	-
ALX3	-	-	-	-	-	-	-	-	-	1.3%	-	-	1.4%	-	-	5.6%	-	-	-
ALX4	-	-	-	-	-	-	-	-	-	6.7%	-	-	1.4%	-	-	-	-	-	-
AMACR	-	-	-	-	-	-	-	-	2.9%	1.3%	-	-	-	-	-	-	-	-	-
AMBN	-	-	-	-	-	-	-	-	-	-	-	-	1.4%	-	-	-	-	-	-
AMBRA1	-	-	-	-	-	-	-	-	-	4.0%	-	-	2.9%	-	-	5.6%	-	-	-
AMD1	-	-	-	-	-	-	-	-	-	-	-	-	-	-	-	5.6%	-	-	-
AMDHD2	-	-	-	-	-	-	-	-	-	2.7%	-	-	1.4%	-	-	-	-	-	-
AMER1	-	-	-	-	-	-	-	-	-	2.7%	-	-	4.3%	-	-	5.6%	-	-	-
AMER2	-	-	-	-	-	-	-	-	-	1.3%	-	-	2.9%	-	-	-	-	-	-
AMER3	-	-	-	-	-	-	-	-	-	4.0%	-	-	2.9%	-	-	-	-	-	-
AMH	-	-	-	-	-	-	-	-	-	1.3%	-	-	1.4%	-	-	-	-	-	-
AMHR2	-	-	-	-	-	-	-	-	-	-	-	-	1.4%	-	-	-	-	-	-
AMMECR1	-	-	-	-	-	-	-	-	-	-	-	-	1.4%	-	-	-	-	-	-
AMOT	-	-	-	-	-	-	-	-	-	2.7%	-	-	1.4%	-	-	5.6%	-	-	-
AMOTL1	-	-	-	-	-	-	-	-	-	4.0%	-	-	2.9%	-	-	-	-	-	-
AMOTL2	-	-	-	-	-	-	-	-	-	2.7%	-	-	4.3%	-	-	-	-	-	-
AMPD1	-	-	-	-	-	-	-	-	2.9%	6.7%	-	-	1.4%	-	-	5.6%	-	-	-
AMPD2	-	-	-	-	-	-	-	-	-	2.7%	-	-	4.3%	-	-	-	-	-	-
AMPD3	-	-	-	-	-	-	-	-	2.9%	1.3%	-	-	10.0%	-	-	-	-	-	-
AMPH	-	-	-	-	-	-	-	-	2.9%	-	-	-	2.9%	-	-	-	-	-	-
AMT	-	-	-	-	-	-	-	-	-	2.7%	-	-	-	-	-	-	-	-	-
AMY2B	-	-	-	-	-	-	-	-	-	-	-	-	2.9%	-	-	5.6%	-	-	-
AMZ1	-	-	-	-	-	-	-	-	2.9%	-	-	-	2.9%	-	-	5.6%	-	-	-
ANAPC1	-	-	-	-	-	-	-	-	-	-	-	-	2.9%	-	-	5.6%	-	-	-
ANAPC2	-	-	-	-	-	-	-	-	2.9%	2.7%	-	-	1.4%	-	-	5.6%	-	-	-
ANAPC4	-	-	-	-	-	-	-	-	2.9%	1.3%	-	-	-	-	-	-	-	-	-
ANAPC7	-	-	-	-	-	-	-	-	-	1.3%	-	-	2.9%	-	-	-	-	-	-
ANGEL1	-	-	-	-	-	-	-	-	-	-	-	-	1.4%	-	-	-	-	-	-
ANGEL2	-	-	-	-	-	-	-	-	-	-	-	-	1.4%	-	-	-	-	-	-
ANGPT1	-	-	-	-	-	-	-	-	-	4.0%	-	-	4.3%	-	-	-	-	-	-
ANGPT2	-	-	-	-	-	-	-	-	2.9%	-	-	-	1.4%	-	-	-	-	-	-
ANGPT4	-	-	-	-	-	-	-	-	2.9%	-	-	-	-	-	-	-	-	-	-
ANGPTL2	-	-	-	-	-	-	-	-	-	2.7%	-	-	1.4%	-	-	-	-	-	-
ANGPTL3	-	-	-	-	-	-	-	-	-	-	-	-	1.4%	-	-	5.6%	-	-	-
ANGPTL4	-	-	-	-	-	-	-	-	2.9%	1.3%	-	-	-	-	-	-	-	-	-
ANGPTL5	-	-	-	-	-	-	-	-	2.9%	-	-	-	-	-	-	11.1%	-	-	-
ANHX	-	-	-	-	-	-	-	-	2.9%	2.7%	-	-	-	-	-	-	-	-	-
ANK1	-	-	-	-	-	-	-	-	-	2.7%	-	-	4.3%	-	-	-	-	-	-
ANK2	-	-	-	-	-	-	-	-	2.9%	12.0%	-	-	8.6%	-	-	5.6%	-	-	-
ANK3	-	-	-	-	-	-	-	-	2.9%	9.3%	-	-	8.6%	-	-	11.1%	-	-	-
ANKAR	-	-	-	-	-	-	-	-	-	1.3%	-	-	1.4%	-	-	-	-	-	-
ANKEF1	-	-	-	-	-	-	-	-	-	1.3%	-	-	1.4%	-	-	-	-	-	-
ANKFN1	-	-	-	-	-	-	-	-	-	4.0%	-	-	-	-	-	-	-	-	-
ANKFY1	-	-	-	-	-	-	-	-	2.9%	2.7%	-	-	4.3%	-	-	-	-	-	-
ANKH	-	-	-	-	-	-	-	-	-	1.3%	-	-	1.4%	-	-	-	-	-	-
ANKHD1	-	-	-	-	-	-	-	-	2.9%	4.0%	-	-	2.9%	-	-	5.6%	-	-	-
ANKIB1	-	-	-	-	-	-	-	-	2.9%	4.0%	-	-	2.9%	-	-	-	-	-	-
ANKK1	-	-	-	-	-	-	-	-	-	-	-	-	1.4%	-	-	-	-	-	-
ANKLE1	-	-	-	-	-	-	-	-	-	1.3%	-	-	2.9%	-	-	-	-	-	-
ANKLE2	-	-	-	-	-	-	-	-	-	1.3%	-	-	-	-	-	5.6%	-	-	-
ANKRA2	-	-	-	-	-	-	-	-	-	-	-	-	1.4%	-	-	-	-	-	-
ANKRD1	-	-	-	-	-	-	-	-	-	2.7%	-	-	2.9%	-	-	-	-	-	-
ANKRD11	-	-	-	-	-	-	-	-	8.8%	5.3%	-	-	8.6%	-	-	11.1%	-	-	-
ANKRD12	-	-	-	-	-	-	-	-	2.9%	4.0%	-	-	5.7%	-	-	5.6%	-	-	-
ANKRD13A	-	-	-	-	-	-	-	-	-	1.3%	-	-	-	-	-	-	-	-	-
ANKRD13B	-	-	-	-	-	-	-	-	-	1.3%	-	-	1.4%	-	-	5.6%	-	-	-
ANKRD13C	-	-	-	-	-	-	-	-	2.9%	-	-	-	1.4%	-	-	-	-	-	-
ANKRD13D	-	-	-	-	-	-	-	-	2.9%	-	-	-	-	-	-	-	-	-	-
ANKRD18A	-	-	-	-	-	-	-	-	-	1.3%	-	-	-	-	-	-	-	-	-
ANKRD18B	-	-	-	-	-	-	-	-	2.9%	1.3%	-	-	-	-	-	-	-	-	-
ANKRD19P	-	-	-	-	-	-	-	-	-	-	-	-	1.4%	-	-	-	-	-	-
ANKRD2	-	-	-	-	-	-	-	-	-	-	-	-	1.4%	-	-	-	-	-	-
ANKRD23	-	-	-	-	-	-	-	-	-	1.3%	-	-	-	-	-	-	-	-	-
ANKRD24	-	-	-	-	-	-	-	-	-	1.3%	-	-	2.9%	-	-	-	-	-	-
ANKRD26	-	-	-	-	-	-	-	-	2.9%	5.3%	-	-	4.3%	-	-	5.6%	-	-	-
ANKRD27	-	-	-	-	-	-	-	-	2.9%	1.3%	-	-	1.4%	-	-	-	-	-	-
ANKRD28	-	-	-	-	-	-	-	-	-	6.7%	-	-	2.9%	-	-	-	-	-	-
ANKRD30A	-	-	-	-	-	-	-	-	2.9%	10.7%	-	-	10.0%	-	-	-	-	-	-
ANKRD30B	-	-	-	-	-	-	-	-	-	-	-	-	1.4%	-	-	-	-	-	-
ANKRD31	-	-	-	-	-	-	-	-	2.9%	2.7%	-	-	-	-	-	-	-	-	-
ANKRD33B	-	-	-	-	-	-	-	-	-	2.7%	-	-	-	-	-	-	-	-	-
ANKRD34A	-	-	-	-	-	-	-	-	-	-	-	-	2.9%	-	-	-	-	-	-
ANKRD34B	-	-	-	-	-	-	-	-	-	1.3%	-	-	-	-	-	-	-	-	-
ANKRD34C	-	-	-	-	-	-	-	-	-	4.0%	-	-	-	-	-	-	-	-	-
ANKRD35	-	-	-	-	-	-	-	-	-	1.3%	-	-	5.7%	-	-	-	-	-	-
ANKRD36	-	-	-	-	-	-	-	-	-	1.3%	-	-	2.9%	-	-	-	-	-	-
ANKRD36C	-	-	-	-	-	-	-	-	2.9%	-	-	-	1.4%	-	-	-	-	-	-
ANKRD40	-	-	-	-	-	-	-	-	-	-	-	-	2.9%	-	-	5.6%	-	-	-
ANKRD44	-	-	-	-	-	-	-	-	-	1.3%	-	-	7.1%	-	-	5.6%	-	-	-
ANKRD45	-	-	-	-	-	-	-	-	-	1.3%	-	-	1.4%	-	-	-	-	-	-
ANKRD49	-	-	-	-	-	-	-	-	2.9%	4.0%	-	-	1.4%	-	-	-	-	-	-
ANKRD50	-	-	-	-	-	-	-	-	2.9%	2.7%	-	-	5.7%	-	-	5.6%	-	-	-
ANKRD52	-	-	-	-	-	-	-	-	-	2.7%	-	-	1.4%	-	-	-	-	-	-
ANKRD55	-	-	-	-	-	-	-	-	-	-	-	-	1.4%	-	-	-	-	-	-
ANKRD6	-	-	-	-	-	-	-	-	-	1.3%	-	-	1.4%	-	-	-	-	-	-
ANKRD60	-	-	-	-	-	-	-	-	-	1.3%	-	-	-	-	-	-	-	-	-
ANKRD62	-	-	-	-	-	-	-	-	-	5.3%	-	-	-	-	-	-	-	-	-
ANKRD7	-	-	-	-	-	-	-	-	-	-	-	-	1.4%	-	-	-	-	-	-
ANKS1A	-	-	-	-	-	-	-	-	-	1.3%	-	-	1.4%	-	-	-	-	-	-
ANKS1B	-	-	-	-	-	-	-	-	-	5.3%	-	-	1.4%	-	-	-	-	-	-
ANKS3	-	-	-	-	-	-	-	-	-	1.3%	-	-	2.9%	-	-	-	-	-	-
ANKS4B	-	-	-	-	-	-	-	-	-	1.3%	-	-	-	-	-	-	-	-	-
ANKS6	-	-	-	-	-	-	-	-	2.9%	1.3%	-	-	4.3%	-	-	-	-	-	-
ANKUB1	-	-	-	-	-	-	-	-	2.9%	1.3%	-	-	-	-	-	-	-	-	-
ANKZF1	-	-	-	-	-	-	-	-	-	-	-	-	1.4%	-	-	-	-	-	-
ANLN	-	-	-	-	-	-	-	-	-	1.3%	-	-	-	-	-	-	-	-	-
ANO1	-	-	-	-	-	-	-	-	-	1.3%	-	-	-	-	-	-	-	-	-
ANO10	-	-	-	-	-	-	-	-	-	4.0%	-	-	1.4%	-	-	-	-	-	-
ANO2	-	-	-	-	-	-	-	-	-	2.7%	-	-	1.4%	-	-	-	-	-	-
ANO3	-	-	-	-	-	-	-	-	-	1.3%	-	-	2.9%	-	-	-	-	-	-
ANO4	-	-	-	-	-	-	-	-	-	2.7%	-	-	2.9%	-	-	5.6%	-	-	-
ANO5	-	-	-	-	-	-	-	-	5.9%	2.7%	-	-	1.4%	-	-	-	-	-	-
ANO6	-	-	-	-	-	-	-	-	2.9%	2.7%	-	-	1.4%	-	-	5.6%	-	-	-
ANO7	-	-	-	-	-	-	-	-	2.9%	1.3%	-	-	2.9%	-	-	-	-	-	-
ANO8	-	-	-	-	-	-	-	-	2.9%	1.3%	-	-	1.4%	-	-	5.6%	-	-	-
ANO9	-	-	-	-	-	-	-	-	-	4.0%	-	-	2.9%	-	-	-	-	-	-
ANOS1	-	-	-	-	-	-	-	-	-	-	-	-	5.7%	-	-	-	-	-	-
ANP32A	-	-	-	-	-	-	-	-	-	2.7%	-	-	-	-	-	-	-	-	-
ANP32E	-	-	-	-	-	-	-	-	2.9%	1.3%	-	-	-	-	-	5.6%	-	-	-
ANPEP	-	-	-	-	-	-	-	-	-	1.3%	-	-	1.4%	-	-	-	-	-	-
ANTXR1	-	-	-	-	-	-	-	-	-	1.3%	-	-	2.9%	-	-	11.1%	-	-	-
ANTXR2	-	-	-	-	-	-	-	-	-	2.7%	-	-	1.4%	-	-	-	-	-	-
ANTXRL	-	-	-	-	-	-	-	-	5.9%	-	-	-	-	-	-	-	-	-	-
ANXA13	-	-	-	-	-	-	-	-	-	-	-	-	2.9%	-	-	-	-	-	-
ANXA2	-	-	-	-	-	-	-	-	-	2.7%	-	-	1.4%	-	-	-	-	-	-
ANXA3	-	-	-	-	-	-	-	-	2.9%	1.3%	-	-	-	-	-	-	-	-	-
ANXA4	-	-	-	-	-	-	-	-	-	1.3%	-	-	1.4%	-	-	-	-	-	-
ANXA6	-	-	-	-	-	-	-	-	-	4.0%	-	-	-	-	-	-	-	-	-
ANXA7	-	-	-	-	-	-	-	-	2.9%	-	-	-	1.4%	-	-	5.6%	-	-	-
AOAH	-	-	-	-	-	-	-	-	-	1.3%	-	-	2.9%	-	-	-	-	-	-
AOC1	-	-	-	-	-	-	-	-	-	2.7%	-	-	-	-	-	-	-	-	-
AOC2	-	-	-	-	-	-	-	-	-	-	-	-	2.9%	-	-	-	-	-	-
AOC3	-	-	-	-	-	-	-	-	-	-	-	-	1.4%	-	-	-	-	-	-
AOPEP	-	-	-	-	-	-	-	-	-	-	-	-	1.4%	-	-	-	-	-	-
AOX1	-	-	-	-	-	-	-	-	-	2.7%	-	-	1.4%	-	-	5.6%	-	-	-
AP1B1	-	-	-	-	-	-	-	-	2.9%	-	-	-	1.4%	-	-	-	-	-	-
AP1G1	-	-	-	-	-	-	-	-	2.9%	1.3%	-	-	-	-	-	-	-	-	-
AP1G2	-	-	-	-	-	-	-	-	-	2.7%	-	-	1.4%	-	-	-	-	-	-
AP1M1	-	-	-	-	-	-	-	-	-	1.3%	-	-	2.9%	-	-	-	-	-	-
AP1M2	-	-	-	-	-	-	-	-	-	-	-	-	1.4%	-	-	-	-	-	-
AP1S1	-	-	-	-	-	-	-	-	-	2.7%	-	-	4.3%	-	-	-	-	-	-
AP1S2	-	-	-	-	-	-	-	-	-	-	-	-	1.4%	-	-	-	-	-	-
AP1S3	-	-	-	-	-	-	-	-	-	1.3%	-	-	-	-	-	-	-	-	-
AP2A1	-	-	-	-	-	-	-	-	-	4.0%	-	-	2.9%	-	-	-	-	-	-
AP2A2	-	-	-	-	-	-	-	-	2.9%	4.0%	-	-	1.4%	-	-	-	-	-	-
AP2B1	-	-	-	-	-	-	-	-	2.9%	2.7%	-	-	5.7%	-	-	-	-	-	-
AP2M1	-	-	-	-	-	-	-	-	5.9%	-	-	-	-	-	-	5.6%	-	-	-
AP2S1	-	-	-	-	-	-	-	-	-	1.3%	-	-	-	-	-	-	-	-	-
AP3B1	-	-	-	-	-	-	-	-	2.9%	5.3%	-	-	7.1%	-	-	5.6%	-	-	-
AP3B2	-	-	-	-	-	-	-	-	-	1.3%	-	-	-	-	-	-	-	-	-
AP3D1	-	-	-	-	-	-	-	-	-	-	-	-	1.4%	-	-	5.6%	-	-	-
AP3M1	-	-	-	-	-	-	-	-	-	1.3%	-	-	-	-	-	-	-	-	-
AP3M2	-	-	-	-	-	-	-	-	-	1.3%	-	-	1.4%	-	-	-	-	-	-
AP3S1	-	-	-	-	-	-	-	-	-	-	-	-	1.4%	-	-	-	-	-	-
AP4B1	-	-	-	-	-	-	-	-	-	1.3%	-	-	-	-	-	-	-	-	-
AP4E1	-	-	-	-	-	-	-	-	-	-	-	-	1.4%	-	-	5.6%	-	-	-
AP4M1	-	-	-	-	-	-	-	-	-	1.3%	-	-	4.3%	-	-	-	-	-	-
AP5M1	-	-	-	-	-	-	-	-	-	2.7%	-	-	2.9%	-	-	5.6%	-	-	-
AP5S1	-	-	-	-	-	-	-	-	-	1.3%	-	-	-	-	-	-	-	-	-
AP5Z1	-	-	-	-	-	-	-	-	-	2.7%	-	-	1.4%	-	-	-	-	-	-
APAF1	-	-	-	-	-	-	-	-	2.9%	1.3%	-	-	2.9%	-	-	5.6%	-	-	-
APBA1	-	-	-	-	-	-	-	-	-	4.0%	-	-	4.3%	-	-	-	-	-	-
APBA2	-	-	-	-	-	-	-	-	-	1.3%	-	-	1.4%	-	-	-	-	-	-
APBA3	-	-	-	-	-	-	-	-	-	-	-	-	1.4%	-	-	-	-	-	-
APBB1	-	-	-	-	-	-	-	-	-	1.3%	-	-	-	-	-	5.6%	-	-	-
APBB1IP	-	-	-	-	-	-	-	-	-	2.7%	-	-	1.4%	-	-	5.6%	-	-	-
APBB2	-	-	-	-	-	-	-	-	-	1.3%	-	-	2.9%	-	-	-	-	-	-
APC	0.275	0.1875	0.322034	-	-	-	0.0645161	0.0863309	2.9%	9.3%	0	0.106383	7.1%	0.02	0.1	16.7%	-	-	-
APC2	-	-	-	-	-	-	-	-	-	2.7%	-	-	2.9%	-	-	-	-	-	-
APCDD1	-	-	-	-	-	-	-	-	-	1.3%	-	-	1.4%	-	-	-	-	-	-
APCDD1L	-	-	-	-	-	-	-	-	-	2.7%	-	-	1.4%	-	-	-	-	-	-
APEH	-	-	-	-	-	-	-	-	-	-	-	-	2.9%	-	-	-	-	-	-
APEX2	-	-	-	-	-	-	-	-	-	1.3%	-	-	1.4%	-	-	-	-	-	-
APH1B	-	-	-	-	-	-	-	-	-	1.3%	-	-	1.4%	-	-	-	-	-	-
API5	-	-	-	-	-	-	-	-	-	-	-	-	1.4%	-	-	-	-	-	-
APIP	-	-	-	-	-	-	-	-	2.9%	1.3%	-	-	-	-	-	-	-	-	-
APLNR	-	-	-	-	-	-	-	-	-	1.3%	-	-	-	-	-	-	-	-	-
APLP1	-	-	-	-	-	-	-	-	-	4.0%	-	-	2.9%	-	-	-	-	-	-
APLP2	-	-	-	-	-	-	-	-	-	-	-	-	2.9%	-	-	-	-	-	-
APOA1	-	-	-	-	-	-	-	-	2.9%	1.3%	-	-	-	-	-	-	-	-	-
APOA4	-	-	-	-	-	-	-	-	-	2.7%	-	-	1.4%	-	-	-	-	-	-
APOB	-	-	-	0.0952381	0.0909091	0.1	-	-	8.8%	6.7%	-	-	10.0%	-	-	16.7%	-	-	-
APOBEC1	-	-	-	-	-	-	-	-	-	2.7%	-	-	1.4%	-	-	-	-	-	-
APOBEC2	-	-	-	-	-	-	-	-	2.9%	-	-	-	-	-	-	-	-	-	-
APOBEC3B	-	-	-	-	-	-	-	-	-	-	-	-	1.4%	-	-	-	-	-	-
APOBEC3H	-	-	-	-	-	-	-	-	-	-	-	-	1.4%	-	-	-	-	-	-
APOBR	-	-	-	-	-	-	-	-	-	1.3%	-	-	2.9%	-	-	-	-	-	-
APOC3	-	-	-	-	-	-	-	-	-	1.3%	-	-	-	-	-	-	-	-	-
APOC4	-	-	-	-	-	-	-	-	-	1.3%	-	-	1.4%	-	-	-	-	-	-
APOD	-	-	-	-	-	-	-	-	-	-	-	-	1.4%	-	-	-	-	-	-
APOE	-	-	-	-	-	-	-	-	-	-	-	-	2.9%	-	-	-	-	-	-
APOL1	-	-	-	-	-	-	-	-	-	1.3%	-	-	-	-	-	5.6%	-	-	-
APOL2	-	-	-	-	-	-	-	-	-	-	-	-	1.4%	-	-	-	-	-	-
APOL4	-	-	-	-	-	-	-	-	-	1.3%	-	-	-	-	-	-	-	-	-
APOL6	-	-	-	-	-	-	-	-	-	-	-	-	1.4%	-	-	-	-	-	-
APOOL	-	-	-	-	-	-	-	-	-	-	-	-	1.4%	-	-	-	-	-	-
APP	-	-	-	-	-	-	-	-	-	2.7%	-	-	1.4%	-	-	-	-	-	-
APPBP2	-	-	-	-	-	-	-	-	-	4.0%	-	-	-	-	-	5.6%	-	-	-
APPL1	-	-	-	-	-	-	-	-	-	4.0%	-	-	-	-	-	-	-	-	-
APPL2	-	-	-	-	-	-	-	-	2.9%	1.3%	-	-	2.9%	-	-	5.6%	-	-	-
AQP10	-	-	-	-	-	-	-	-	-	1.3%	-	-	2.9%	-	-	5.6%	-	-	-
AQP12A	-	-	-	-	-	-	-	-	-	-	-	-	1.4%	-	-	-	-	-	-
AQP12B	-	-	-	-	-	-	-	-	-	-	-	-	2.9%	-	-	-	-	-	-
AQP4	-	-	-	-	-	-	-	-	-	1.3%	-	-	1.4%	-	-	-	-	-	-
AQP5	-	-	-	-	-	-	-	-	-	-	-	-	1.4%	-	-	-	-	-	-
AQP7	-	-	-	-	-	-	-	-	-	-	-	-	1.4%	-	-	-	-	-	-
AQP8	-	-	-	-	-	-	-	-	-	1.3%	-	-	2.9%	-	-	-	-	-	-
AQP9	-	-	-	-	-	-	-	-	-	-	-	-	2.9%	-	-	-	-	-	-
AQR	-	-	-	-	-	-	-	-	-	5.3%	-	-	5.7%	-	-	-	-	-	-
AR	-	-	-	-	-	-	-	-	11.8%	6.7%	-	-	2.9%	-	-	-	-	-	-
ARAF	-	-	-	-	-	-	-	-	-	-	-	-	2.9%	-	-	-	-	-	-
ARAP1	-	-	-	-	-	-	-	-	-	1.3%	-	-	2.9%	-	-	-	-	-	-
ARAP2	-	-	-	-	-	-	-	-	2.9%	4.0%	-	-	2.9%	-	-	11.1%	-	-	-
ARAP3	-	-	-	-	-	-	-	-	-	1.3%	-	-	2.9%	-	-	-	-	-	-
ARC	-	-	-	-	-	-	-	-	-	1.3%	-	-	-	-	-	-	-	-	-
ARCN1	-	-	-	-	-	-	-	-	2.9%	1.3%	-	-	-	-	-	-	-	-	-
AREG	-	-	-	-	-	-	-	-	-	-	-	-	1.4%	-	-	-	-	-	-
AREL1	-	-	-	-	-	-	-	-	-	4.0%	-	-	2.9%	-	-	5.6%	-	-	-
ARF4	-	-	-	-	-	-	-	-	-	2.7%	-	-	1.4%	-	-	-	-	-	-
ARFGAP1	-	-	-	-	-	-	-	-	-	1.3%	-	-	-	-	-	-	-	-	-
ARFGAP2	-	-	-	-	-	-	-	-	-	-	-	-	5.7%	-	-	-	-	-	-
ARFGAP3	-	-	-	-	-	-	-	-	2.9%	4.0%	-	-	2.9%	-	-	5.6%	-	-	-
ARFGEF1	-	-	-	-	-	-	-	-	5.9%	2.7%	-	-	7.1%	-	-	16.7%	-	-	-
ARFGEF2	-	-	-	-	-	-	-	-	-	5.3%	-	-	2.9%	-	-	-	-	-	-
ARFGEF3	-	-	-	-	-	-	-	-	-	-	-	-	2.9%	-	-	-	-	-	-
ARG2	-	-	-	-	-	-	-	-	-	-	-	-	1.4%	-	-	-	-	-	-
ARGLU1	-	-	-	-	-	-	-	-	-	-	-	-	1.4%	-	-	-	-	-	-
ARHGAP1	-	-	-	-	-	-	-	-	-	1.3%	-	-	2.9%	-	-	-	-	-	-
ARHGAP10	-	-	-	-	-	-	-	-	-	4.0%	-	-	-	-	-	-	-	-	-
ARHGAP12	-	-	-	-	-	-	-	-	-	-	-	-	1.4%	-	-	-	-	-	-
ARHGAP15	-	-	-	-	-	-	-	-	2.9%	4.0%	-	-	-	-	-	-	-	-	-
ARHGAP17	-	-	-	-	-	-	-	-	2.9%	-	-	-	-	-	-	5.6%	-	-	-
ARHGAP18	-	-	-	-	-	-	-	-	2.9%	1.3%	-	-	-	-	-	-	-	-	-
ARHGAP20	-	-	-	-	-	-	-	-	-	2.7%	-	-	5.7%	0	0.04	11.1%	-	-	-
ARHGAP21	-	-	-	-	-	-	-	-	-	4.0%	-	-	-	0	0.04	-	-	-	-
ARHGAP22	-	-	-	-	-	-	-	-	-	1.3%	-	-	2.9%	-	-	11.1%	-	-	-
ARHGAP23	-	-	-	-	-	-	-	-	-	2.7%	-	-	-	-	-	-	-	-	-
ARHGAP24	-	-	-	-	-	-	-	-	2.9%	4.0%	-	-	4.3%	-	-	-	-	-	-
ARHGAP26	-	-	-	-	-	-	-	-	-	2.7%	-	-	1.4%	0	0.04	-	-	-	-
ARHGAP27	-	-	-	-	-	-	-	-	-	4.0%	-	-	1.4%	-	-	-	-	-	-
ARHGAP28	-	-	-	-	-	-	-	-	-	1.3%	-	-	1.4%	-	-	11.1%	-	-	-
ARHGAP29	-	-	-	-	-	-	-	-	2.9%	-	-	-	4.3%	-	-	-	-	-	-
ARHGAP30	-	-	-	-	-	-	-	-	-	1.3%	-	-	4.3%	-	-	5.6%	-	-	-
ARHGAP31	-	-	-	-	-	-	-	-	2.9%	1.3%	-	-	1.4%	-	-	-	-	-	-
ARHGAP32	-	-	-	-	-	-	-	-	-	2.7%	-	-	-	-	-	-	-	-	-
ARHGAP33	-	-	-	-	-	-	-	-	-	-	-	-	2.9%	-	-	-	-	-	-
ARHGAP35	-	-	-	-	-	-	-	-	5.9%	1.3%	-	-	1.4%	0.01	0	-	-	-	-
ARHGAP36	-	-	-	-	-	-	-	-	-	1.3%	-	-	1.4%	-	-	-	-	-	-
ARHGAP39	-	-	-	-	-	-	-	-	8.8%	1.3%	-	-	1.4%	-	-	-	-	-	-
ARHGAP4	-	-	-	-	-	-	-	-	2.9%	2.7%	-	-	-	-	-	-	-	-	-
ARHGAP40	-	-	-	-	-	-	-	-	-	1.3%	-	-	-	-	-	-	-	-	-
ARHGAP42	-	-	-	-	-	-	-	-	-	1.3%	-	-	-	-	-	-	-	-	-
ARHGAP44	-	-	-	-	-	-	-	-	-	4.0%	-	-	1.4%	0.01	0	-	-	-	-
ARHGAP45	-	-	-	-	-	-	-	-	-	-	-	-	2.9%	-	-	-	-	-	-
ARHGAP5	-	-	-	-	-	-	-	-	-	2.7%	-	-	7.1%	-	-	-	-	-	-
ARHGAP6	-	-	-	-	-	-	-	-	2.9%	-	-	-	1.4%	-	-	-	-	-	-
ARHGAP8	-	-	-	-	-	-	-	-	-	1.3%	-	-	1.4%	-	-	-	-	-	-
ARHGDIA	-	-	-	-	-	-	-	-	-	-	-	-	1.4%	-	-	-	-	-	-
ARHGDIB	-	-	-	-	-	-	-	-	-	1.3%	-	-	-	-	-	-	-	-	-
ARHGEF1	-	-	-	-	-	-	-	-	-	4.0%	-	-	1.4%	-	-	-	-	-	-
ARHGEF10	-	-	-	-	-	-	-	-	-	4.0%	-	-	4.3%	-	-	5.6%	-	-	-
ARHGEF10L	-	-	-	-	-	-	-	-	2.9%	1.3%	-	-	2.9%	-	-	-	-	-	-
ARHGEF11	-	-	-	-	-	-	-	-	2.9%	1.3%	-	-	7.1%	-	-	5.6%	-	-	-
ARHGEF12	-	-	-	-	-	-	-	-	-	1.3%	-	-	1.4%	-	-	5.6%	-	-	-
ARHGEF15	-	-	-	-	-	-	-	-	-	2.7%	-	-	2.9%	-	-	-	-	-	-
ARHGEF16	-	-	-	-	-	-	-	-	-	1.3%	-	-	1.4%	-	-	-	-	-	-
ARHGEF17	-	-	-	-	-	-	-	-	5.9%	2.7%	-	-	-	-	-	5.6%	-	-	-
ARHGEF18	-	-	-	-	-	-	-	-	2.9%	2.7%	-	-	1.4%	-	-	-	-	-	-
ARHGEF19	-	-	-	-	-	-	-	-	-	1.3%	-	-	1.4%	-	-	-	-	-	-
ARHGEF2	-	-	-	-	-	-	-	-	-	2.7%	-	-	2.9%	-	-	-	-	-	-
ARHGEF25	-	-	-	-	-	-	-	-	-	1.3%	-	-	1.4%	-	-	-	-	-	-
ARHGEF26	-	-	-	-	-	-	-	-	2.9%	1.3%	-	-	-	-	-	-	-	-	-
ARHGEF28	-	-	-	-	-	-	-	-	2.9%	4.0%	-	-	1.4%	-	-	-	-	-	-
ARHGEF38	-	-	-	-	-	-	-	-	-	1.3%	-	-	-	-	-	-	-	-	-
ARHGEF4	-	-	-	-	-	-	-	-	2.9%	1.3%	-	-	1.4%	-	-	-	-	-	-
ARHGEF40	-	-	-	-	-	-	-	-	-	2.7%	-	-	1.4%	-	-	-	-	-	-
ARHGEF7	-	-	-	-	-	-	-	-	-	1.3%	-	-	2.9%	-	-	5.6%	-	-	-
ARID1A	0.198	0.1875	0.271186	-	-	-	-	-	8.8%	16.0%	-	-	22.9%	0.15	0.12	27.8%	0.103448	0.097561	-
ARID1B	-	-	-	-	-	-	-	-	2.9%	1.3%	-	-	10.0%	0.01	0.02	11.1%	-	-	-
ARID2	-	-	-	-	-	-	-	-	5.9%	5.3%	-	-	7.1%	0.01	0	-	-	-	-
ARID3A	-	-	-	-	-	-	-	-	-	1.3%	-	-	-	-	-	5.6%	-	-	-
ARID3C	-	-	-	-	-	-	-	-	5.9%	-	-	-	-	-	-	-	-	-	-
ARID4A	-	-	-	-	-	-	-	-	2.9%	5.3%	-	-	2.9%	-	-	16.7%	-	-	-
ARID4B	-	-	-	-	-	-	-	-	-	1.3%	-	-	-	-	-	5.6%	-	-	-
ARID5B	-	-	-	-	-	-	-	-	-	2.7%	-	-	2.9%	-	-	-	-	-	-
ARIH1	-	-	-	-	-	-	-	-	-	6.7%	-	-	1.4%	-	-	-	-	-	-
ARIH2	-	-	-	-	-	-	-	-	-	1.3%	-	-	1.4%	-	-	-	-	-	-
ARIH2OS	-	-	-	-	-	-	-	-	2.9%	-	-	-	-	-	-	-	-	-	-
ARL10	-	-	-	-	-	-	-	-	-	1.3%	-	-	1.4%	-	-	5.6%	-	-	-
ARL11	-	-	-	-	-	-	-	-	-	-	-	-	1.4%	-	-	-	-	-	-
ARL13A	-	-	-	-	-	-	-	-	-	1.3%	-	-	-	-	-	-	-	-	-
ARL13B	-	-	-	-	-	-	-	-	-	2.7%	-	-	1.4%	-	-	-	-	-	-
ARL15	-	-	-	-	-	-	-	-	-	-	-	-	1.4%	-	-	-	-	-	-
ARL2BP	-	-	-	-	-	-	-	-	-	-	-	-	1.4%	-	-	-	-	-	-
ARL5A	-	-	-	-	-	-	-	-	2.9%	-	-	-	-	-	-	-	-	-	-
ARL5B	-	-	-	-	-	-	-	-	-	1.3%	-	-	-	-	-	-	-	-	-
ARL6	-	-	-	-	-	-	-	-	-	1.3%	-	-	-	-	-	-	-	-	-
ARMC1	-	-	-	-	-	-	-	-	-	-	-	-	1.4%	-	-	-	-	-	-
ARMC12	-	-	-	-	-	-	-	-	-	1.3%	-	-	1.4%	-	-	5.6%	-	-	-
ARMC2	-	-	-	-	-	-	-	-	2.9%	-	-	-	2.9%	-	-	-	-	-	-
ARMC3	-	-	-	-	-	-	-	-	-	4.0%	-	-	7.1%	-	-	11.1%	-	-	-
ARMC4	-	-	-	-	-	-	-	-	2.9%	2.7%	-	-	5.7%	-	-	5.6%	-	-	-
ARMC5	-	-	-	-	-	-	-	-	-	2.7%	-	-	-	-	-	-	-	-	-
ARMC6	-	-	-	-	-	-	-	-	-	-	-	-	1.4%	-	-	-	-	-	-
ARMC8	-	-	-	-	-	-	-	-	-	1.3%	-	-	1.4%	-	-	-	-	-	-
ARMC9	-	-	-	-	-	-	-	-	-	2.7%	-	-	1.4%	-	-	5.6%	-	-	-
ARMCX1	-	-	-	-	-	-	-	-	2.9%	-	-	-	1.4%	-	-	5.6%	-	-	-
ARMCX2	-	-	-	-	-	-	-	-	2.9%	-	-	-	1.4%	-	-	-	-	-	-
ARMCX3	-	-	-	-	-	-	-	-	-	2.7%	-	-	1.4%	-	-	-	-	-	-
ARMCX5	-	-	-	-	-	-	-	-	-	1.3%	-	-	-	-	-	-	-	-	-
ARMH1	-	-	-	-	-	-	-	-	-	2.7%	-	-	-	-	-	-	-	-	-
ARMH3	-	-	-	-	-	-	-	-	-	1.3%	-	-	-	-	-	-	-	-	-
ARMH4	-	-	-	-	-	-	-	-	-	-	-	-	2.9%	-	-	-	-	-	-
ARNT	-	-	-	-	-	-	-	-	-	1.3%	-	-	4.3%	-	-	5.6%	-	-	-
ARNT2	-	-	-	-	-	-	-	-	-	2.7%	-	-	-	-	-	-	-	-	-
ARNTL2	-	-	-	-	-	-	-	-	-	1.3%	-	-	-	-	-	-	-	-	-
ARPC1A	-	-	-	-	-	-	-	-	-	-	-	-	1.4%	-	-	-	-	-	-
ARPC2	-	-	-	-	-	-	-	-	-	-	-	-	1.4%	-	-	-	-	-	-
ARPC5L	-	-	-	-	-	-	-	-	-	-	-	-	1.4%	-	-	-	-	-	-
ARPP19	-	-	-	-	-	-	-	-	-	-	-	-	1.4%	-	-	-	-	-	-
ARPP21	-	-	-	-	-	-	-	-	2.9%	-	-	-	1.4%	-	-	-	-	-	-
ARR3	-	-	-	-	-	-	-	-	-	2.7%	-	-	1.4%	-	-	-	-	-	-
ARRB1	-	-	-	-	-	-	-	-	2.9%	-	-	-	1.4%	-	-	-	-	-	-
ARRB2	-	-	-	-	-	-	-	-	-	2.7%	-	-	-	-	-	-	-	-	-
ARRDC1	-	-	-	-	-	-	-	-	-	-	-	-	1.4%	-	-	-	-	-	-
ARRDC2	-	-	-	-	-	-	-	-	-	-	-	-	2.9%	-	-	5.6%	-	-	-
ARRDC3	-	-	-	-	-	-	-	-	-	1.3%	-	-	-	-	-	-	-	-	-
ARRDC4	-	-	-	-	-	-	-	-	2.9%	2.7%	-	-	-	-	-	-	-	-	-
ARRDC5	-	-	-	-	-	-	-	-	2.9%	1.3%	-	-	-	-	-	-	-	-	-
ARSA	-	-	-	-	-	-	-	-	-	-	-	-	1.4%	-	-	-	-	-	-
ARSB	-	-	-	-	-	-	-	-	2.9%	2.7%	-	-	-	-	-	5.6%	-	-	-
ARSE	-	-	-	-	-	-	-	-	-	-	-	-	1.4%	-	-	-	-	-	-
ARSF	-	-	-	-	-	-	-	-	-	1.3%	-	-	-	-	-	-	-	-	-
ARSG	-	-	-	-	-	-	-	-	2.9%	1.3%	-	-	1.4%	-	-	-	-	-	-
ARSH	-	-	-	-	-	-	-	-	-	1.3%	-	-	1.4%	-	-	-	-	-	-
ARSI	-	-	-	-	-	-	-	-	2.9%	1.3%	-	-	1.4%	-	-	-	-	-	-
ARSJ	-	-	-	-	-	-	-	-	-	2.7%	-	-	2.9%	-	-	-	-	-	-
ARSK	-	-	-	-	-	-	-	-	2.9%	2.7%	-	-	1.4%	-	-	-	-	-	-
ART1	-	-	-	-	-	-	-	-	-	1.3%	-	-	-	-	-	-	-	-	-
ART4	-	-	-	-	-	-	-	-	-	2.7%	-	-	-	-	-	-	-	-	-
ARV1	-	-	-	-	-	-	-	-	-	4.0%	-	-	4.3%	-	-	-	-	-	-
ARVCF	-	-	-	-	-	-	-	-	2.9%	2.7%	-	-	2.9%	-	-	5.6%	-	-	-
AS3MT	-	-	-	-	-	-	-	-	2.9%	-	-	-	-	-	-	-	-	-	-
ASAH1	-	-	-	-	-	-	-	-	2.9%	-	-	-	-	-	-	-	-	-	-
ASAH2	-	-	-	-	-	-	-	-	-	1.3%	-	-	-	-	-	-	-	-	-
ASAP1	-	-	-	-	-	-	-	-	-	2.7%	-	-	2.9%	-	-	-	-	-	-
ASAP2	-	-	-	-	-	-	-	-	2.9%	5.3%	-	-	1.4%	-	-	5.6%	-	-	-
ASAP3	-	-	-	-	-	-	-	-	-	1.3%	-	-	2.9%	-	-	5.6%	-	-	-
ASB12	-	-	-	-	-	-	-	-	-	1.3%	-	-	-	-	-	5.6%	-	-	-
ASB14	-	-	-	-	-	-	-	-	-	1.3%	-	-	1.4%	-	-	-	-	-	-
ASB15	-	-	-	-	-	-	-	-	2.9%	-	-	-	-	-	-	-	-	-	-
ASB16	-	-	-	-	-	-	-	-	2.9%	-	-	-	-	-	-	-	-	-	-
ASB18	-	-	-	-	-	-	-	-	2.9%	4.0%	-	-	-	-	-	-	-	-	-
ASB2	-	-	-	-	-	-	-	-	-	1.3%	-	-	-	-	-	-	-	-	-
ASB4	-	-	-	-	-	-	-	-	-	-	-	-	1.4%	-	-	-	-	-	-
ASB5	-	-	-	-	-	-	-	-	-	1.3%	-	-	-	-	-	-	-	-	-
ASB6	-	-	-	-	-	-	-	-	2.9%	-	-	-	-	-	-	-	-	-	-
ASB7	-	-	-	-	-	-	-	-	-	-	-	-	1.4%	-	-	-	-	-	-
ASCC1	-	-	-	-	-	-	-	-	2.9%	-	-	-	1.4%	-	-	-	-	-	-
ASCC2	-	-	-	-	-	-	-	-	2.9%	-	-	-	2.9%	-	-	5.6%	-	-	-
ASCC3	-	-	-	-	-	-	-	-	-	9.3%	-	-	2.9%	-	-	-	-	-	-
ASCL1	-	-	-	-	-	-	-	-	-	-	-	-	1.4%	-	-	-	-	-	-
ASCL4	-	-	-	-	-	-	-	-	-	2.7%	-	-	-	-	-	-	-	-	-
ASF1B	-	-	-	-	-	-	-	-	-	1.3%	-	-	-	-	-	-	-	-	-
ASGR1	-	-	-	-	-	-	-	-	-	-	-	-	1.4%	-	-	-	-	-	-
ASGR2	-	-	-	-	-	-	-	-	-	1.3%	-	-	1.4%	-	-	-	-	-	-
ASH1L	-	-	-	-	-	-	-	-	-	10.7%	-	-	7.1%	-	-	11.1%	-	-	-
ASH2L	-	-	-	-	-	-	-	-	-	1.3%	-	-	-	-	-	-	-	-	-
ASIC2	-	-	-	-	-	-	-	-	-	5.3%	-	-	1.4%	-	-	5.6%	-	-	-
ASIC4	-	-	-	-	-	-	-	-	5.9%	-	-	-	-	-	-	-	-	-	-
ASIC5	-	-	-	-	-	-	-	-	-	2.7%	-	-	4.3%	-	-	-	-	-	-
ASL	-	-	-	-	-	-	-	-	-	4.0%	-	-	1.4%	-	-	-	-	-	-
ASMT	-	-	-	-	-	-	-	-	5.9%	-	-	-	-	-	-	-	-	-	-
ASMTL	-	-	-	-	-	-	-	-	-	-	-	-	2.9%	-	-	-	-	-	-
ASNA1	-	-	-	-	-	-	-	-	-	1.3%	-	-	-	-	-	-	-	-	-
ASNS	-	-	-	-	-	-	-	-	-	1.3%	-	-	-	-	-	-	-	-	-
ASNSD1	-	-	-	-	-	-	-	-	-	1.3%	-	-	2.9%	-	-	-	-	-	-
ASPDH	-	-	-	-	-	-	-	-	-	-	-	-	1.4%	-	-	-	-	-	-
ASPG	-	-	-	-	-	-	-	-	-	1.3%	-	-	1.4%	-	-	-	-	-	-
ASPH	-	-	-	-	-	-	-	-	2.9%	5.3%	-	-	-	-	-	-	-	-	-
ASPHD1	-	-	-	-	-	-	-	-	-	-	-	-	1.4%	-	-	-	-	-	-
ASPM	-	-	-	-	-	-	-	-	2.9%	8.0%	-	-	11.4%	-	-	5.6%	-	-	-
ASPN	-	-	-	-	-	-	-	-	-	-	-	-	1.4%	-	-	-	-	-	-
ASPRV1	-	-	-	-	-	-	-	-	-	-	-	-	1.4%	-	-	-	-	-	-
ASPSCR1	-	-	-	-	-	-	-	-	-	-	-	-	2.9%	-	-	-	-	-	-
ASRGL1	-	-	-	-	-	-	-	-	-	1.3%	-	-	-	-	-	-	-	-	-
ASS1	-	-	-	-	-	-	-	-	-	-	-	-	1.4%	-	-	-	-	-	-
ASTE1	-	-	-	-	-	-	-	-	2.9%	4.0%	-	-	2.9%	-	-	11.1%	-	-	-
ASTL	-	-	-	-	-	-	-	-	-	1.3%	-	-	1.4%	-	-	-	-	-	-
ASTN1	-	-	-	-	-	-	-	-	-	5.3%	-	-	2.9%	-	-	-	-	-	-
ASTN2	-	-	-	-	-	-	-	-	-	1.3%	-	-	2.9%	-	-	-	-	-	-
ASXL1	-	-	-	-	-	-	-	-	-	6.7%	-	-	4.3%	-	-	-	-	-	-
ASXL2	-	-	-	-	-	-	-	-	-	4.0%	-	-	1.4%	-	-	-	-	-	-
ASXL3	-	-	-	-	-	-	-	-	2.9%	8.0%	-	-	2.9%	-	-	-	-	-	-
ASZ1	-	-	-	-	-	-	-	-	2.9%	-	-	-	1.4%	-	-	-	-	-	-
ATAD2	-	-	-	-	-	-	-	-	2.9%	8.0%	-	-	4.3%	-	-	5.6%	-	-	-
ATAD2B	-	-	-	-	-	-	-	-	-	2.7%	-	-	1.4%	-	-	-	-	-	-
ATAD3A	-	-	-	-	-	-	-	-	-	-	-	-	1.4%	-	-	-	-	-	-
ATAD3B	-	-	-	-	-	-	-	-	-	-	-	-	1.4%	-	-	-	-	-	-
ATAD3C	-	-	-	-	-	-	-	-	-	-	-	-	1.4%	-	-	-	-	-	-
ATAD5	-	-	-	-	-	-	-	-	-	-	-	-	1.4%	-	-	-	-	-	-
ATAT1	-	-	-	-	-	-	-	-	2.9%	1.3%	-	-	1.4%	-	-	-	-	-	-
ATCAY	-	-	-	-	-	-	-	-	-	1.3%	-	-	-	-	-	-	-	-	-
ATE1	-	-	-	-	-	-	-	-	-	1.3%	-	-	-	-	-	-	-	-	-
ATF1	-	-	-	-	-	-	-	-	-	1.3%	-	-	-	-	-	5.6%	-	-	-
ATF2	-	-	-	-	-	-	-	-	-	2.7%	-	-	1.4%	-	-	5.6%	-	-	-
ATF4	-	-	-	-	-	-	-	-	-	1.3%	-	-	1.4%	-	-	-	-	-	-
ATF6	-	-	-	-	-	-	-	-	-	-	-	-	-	-	-	11.1%	-	-	-
ATF6B	-	-	-	-	-	-	-	-	2.9%	-	-	-	2.9%	-	-	5.6%	-	-	-
ATF7	-	-	-	-	-	-	-	-	2.9%	-	-	-	-	-	-	-	-	-	-
ATF7IP	-	-	-	-	-	-	-	-	5.9%	5.3%	-	-	4.3%	-	-	-	-	-	-
ATF7IP2	-	-	-	-	-	-	-	-	-	1.3%	-	-	2.9%	-	-	5.6%	-	-	-
ATG10	-	-	-	-	-	-	-	-	-	-	-	-	2.9%	-	-	-	-	-	-
ATG12	-	-	-	-	-	-	-	-	2.9%	5.3%	-	-	-	-	-	-	-	-	-
ATG13	-	-	-	-	-	-	-	-	-	2.7%	-	-	1.4%	-	-	-	-	-	-
ATG16L1	-	-	-	-	-	-	-	-	2.9%	-	-	-	-	-	-	-	-	-	-
ATG16L2	-	-	-	-	-	-	-	-	-	1.3%	-	-	-	-	-	-	-	-	-
ATG2A	-	-	-	-	-	-	-	-	-	2.7%	-	-	5.7%	-	-	5.6%	-	-	-
ATG2B	-	-	-	-	-	-	-	-	5.9%	10.7%	-	-	8.6%	-	-	5.6%	-	-	-
ATG3	-	-	-	-	-	-	-	-	5.9%	5.3%	-	-	-	-	-	-	-	-	-
ATG4A	-	-	-	-	-	-	-	-	-	1.3%	-	-	-	-	-	5.6%	-	-	-
ATG4D	-	-	-	-	-	-	-	-	-	-	-	-	1.4%	-	-	-	-	-	-
ATG5	-	-	-	-	-	-	-	-	-	-	-	-	1.4%	-	-	-	-	-	-
ATG7	-	-	-	-	-	-	-	-	-	1.3%	-	-	-	-	-	5.6%	-	-	-
ATG9A	-	-	-	-	-	-	-	-	2.9%	-	-	-	1.4%	-	-	-	-	-	-
ATG9B	-	-	-	-	-	-	-	-	-	-	-	-	2.9%	-	-	-	-	-	-
ATIC	-	-	-	-	-	-	-	-	2.9%	1.3%	-	-	-	-	-	-	-	-	-
ATL1	-	-	-	-	-	-	-	-	2.9%	1.3%	-	-	-	-	-	-	-	-	-
ATL2	-	-	-	-	-	-	-	-	-	2.7%	-	-	1.4%	-	-	-	-	-	-
ATM	0.121	0.0625	0.152542	0.0952381	0.0909091	0.1	-	-	5.9%	10.7%	0.14	0.0851064	4.3%	-	-	5.6%	-	-	-
ATMIN	-	-	-	-	-	-	-	-	2.9%	1.3%	-	-	2.9%	-	-	-	-	-	-
ATN1	-	-	-	-	-	-	-	-	-	1.3%	-	-	1.4%	-	-	-	-	-	-
ATOH1	-	-	-	-	-	-	-	-	-	1.3%	-	-	-	-	-	-	-	-	-
ATP10A	-	-	-	-	-	-	-	-	2.9%	5.3%	-	-	4.3%	-	-	-	-	-	-
ATP10B	-	-	-	-	-	-	-	-	2.9%	1.3%	-	-	7.1%	-	-	-	-	-	-
ATP10D	-	-	-	-	-	-	-	-	5.9%	6.7%	-	-	5.7%	-	-	5.6%	-	-	-
ATP11A	-	-	-	-	-	-	-	-	-	1.3%	-	-	1.4%	-	-	-	-	-	-
ATP11B	-	-	-	-	-	-	-	-	2.9%	-	-	-	2.9%	-	-	5.6%	-	-	-
ATP11C	-	-	-	-	-	-	-	-	2.9%	10.7%	-	-	-	-	-	-	-	-	-
ATP12A	-	-	-	-	-	-	-	-	2.9%	8.0%	-	-	1.4%	-	-	-	-	-	-
ATP13A1	-	-	-	-	-	-	-	-	-	2.7%	-	-	1.4%	-	-	-	-	-	-
ATP13A2	-	-	-	-	-	-	-	-	2.9%	1.3%	-	-	2.9%	-	-	-	-	-	-
ATP13A3	-	-	-	-	-	-	-	-	2.9%	10.7%	-	-	1.4%	-	-	5.6%	-	-	-
ATP13A4	-	-	-	-	-	-	-	-	2.9%	1.3%	-	-	1.4%	-	-	5.6%	-	-	-
ATP13A5	-	-	-	-	-	-	-	-	-	1.3%	-	-	1.4%	-	-	-	-	-	-
ATP1A1	-	-	-	-	-	-	-	-	2.9%	4.0%	-	-	1.4%	-	-	-	-	-	-
ATP1A2	-	-	-	-	-	-	-	-	-	5.3%	-	-	-	-	-	5.6%	-	-	-
ATP1A3	-	-	-	-	-	-	-	-	-	1.3%	-	-	11.4%	-	-	-	-	-	-
ATP1A4	-	-	-	-	-	-	-	-	2.9%	4.0%	-	-	5.7%	-	-	-	-	-	-
ATP1B1	-	-	-	-	-	-	-	-	-	-	-	-	2.9%	-	-	-	-	-	-
ATP1B3	-	-	-	-	-	-	-	-	-	-	-	-	1.4%	-	-	-	-	-	-
ATP1B4	-	-	-	-	-	-	-	-	-	1.3%	-	-	1.4%	-	-	5.6%	-	-	-
ATP2A1	-	-	-	-	-	-	-	-	-	4.0%	-	-	2.9%	-	-	5.6%	-	-	-
ATP2A2	-	-	-	-	-	-	-	-	-	2.7%	-	-	-	-	-	-	-	-	-
ATP2A3	-	-	-	-	-	-	-	-	-	1.3%	-	-	2.9%	-	-	5.6%	-	-	-
ATP2B1	-	-	-	-	-	-	-	-	-	4.0%	-	-	2.9%	-	-	5.6%	-	-	-
ATP2B2	-	-	-	-	-	-	-	-	-	1.3%	-	-	1.4%	-	-	-	-	-	-
ATP2B3	-	-	-	-	-	-	-	-	-	4.0%	-	-	7.1%	-	-	-	-	-	-
ATP2B4	-	-	-	-	-	-	-	-	-	1.3%	-	-	4.3%	-	-	5.6%	-	-	-
ATP2C1	-	-	-	-	-	-	-	-	2.9%	2.7%	-	-	2.9%	-	-	5.6%	-	-	-
ATP2C2	-	-	-	-	-	-	-	-	2.9%	-	-	-	-	-	-	-	-	-	-
ATP4A	-	-	-	-	-	-	-	-	-	4.0%	-	-	5.7%	-	-	-	-	-	-
ATP4B	-	-	-	-	-	-	-	-	-	-	-	-	1.4%	-	-	-	-	-	-
ATP5F1A	-	-	-	-	-	-	-	-	-	5.3%	-	-	-	-	-	-	-	-	-
ATP5F1B	-	-	-	-	-	-	-	-	-	-	-	-	4.3%	-	-	-	-	-	-
ATP5F1C	-	-	-	-	-	-	-	-	-	1.3%	-	-	1.4%	-	-	-	-	-	-
ATP5MF-PTCD1	-	-	-	-	-	-	-	-	-	-	-	-	1.4%	-	-	-	-	-	-
ATP5PO	-	-	-	-	-	-	-	-	2.9%	-	-	-	-	-	-	-	-	-	-
ATP6AP1	-	-	-	-	-	-	-	-	-	-	-	-	2.9%	-	-	-	-	-	-
ATP6AP2	-	-	-	-	-	-	-	-	2.9%	-	-	-	1.4%	-	-	-	-	-	-
ATP6V0A1	-	-	-	-	-	-	-	-	-	2.7%	-	-	4.3%	-	-	-	-	-	-
ATP6V0A2	-	-	-	-	-	-	-	-	2.9%	1.3%	-	-	1.4%	-	-	-	-	-	-
ATP6V0A4	-	-	-	-	-	-	-	-	-	1.3%	-	-	1.4%	-	-	5.6%	-	-	-
ATP6V0B	-	-	-	-	-	-	-	-	-	1.3%	-	-	1.4%	-	-	-	-	-	-
ATP6V0D1	-	-	-	-	-	-	-	-	-	-	-	-	1.4%	-	-	-	-	-	-
ATP6V0D2	-	-	-	-	-	-	-	-	-	1.3%	-	-	1.4%	-	-	-	-	-	-
ATP6V1B1	-	-	-	-	-	-	-	-	-	-	-	-	2.9%	-	-	-	-	-	-
ATP6V1B2	-	-	-	-	-	-	-	-	2.9%	-	-	-	-	-	-	-	-	-	-
ATP6V1C2	-	-	-	-	-	-	-	-	5.9%	-	-	-	2.9%	-	-	-	-	-	-
ATP6V1E1	-	-	-	-	-	-	-	-	2.9%	1.3%	-	-	-	-	-	-	-	-	-
ATP6V1H	-	-	-	-	-	-	-	-	2.9%	2.7%	-	-	4.3%	-	-	5.6%	-	-	-
ATP7A	-	-	-	-	-	-	-	-	2.9%	4.0%	-	-	1.4%	-	-	-	-	-	-
ATP7B	-	-	-	-	-	-	-	-	-	6.7%	-	-	1.4%	-	-	5.6%	-	-	-
ATP8A1	-	-	-	-	-	-	-	-	2.9%	2.7%	-	-	-	-	-	5.6%	-	-	-
ATP8A2	-	-	-	-	-	-	-	-	5.9%	1.3%	-	-	7.1%	-	-	5.6%	-	-	-
ATP8B1	-	-	-	-	-	-	-	-	-	1.3%	-	-	4.3%	-	-	11.1%	-	-	-
ATP8B2	-	-	-	-	-	-	-	-	-	5.3%	-	-	5.7%	-	-	16.7%	-	-	-
ATP8B3	-	-	-	-	-	-	-	-	2.9%	2.7%	-	-	2.9%	-	-	-	-	-	-
ATP8B4	-	-	-	-	-	-	-	-	2.9%	4.0%	-	-	-	-	-	5.6%	-	-	-
ATP9A	-	-	-	-	-	-	-	-	2.9%	1.3%	-	-	2.9%	-	-	-	-	-	-
ATP9B	-	-	-	-	-	-	-	-	2.9%	2.7%	-	-	-	-	-	-	-	-	-
ATPAF1	-	-	-	-	-	-	-	-	-	-	-	-	1.4%	-	-	-	-	-	-
ATPSCKMT	-	-	-	-	-	-	-	-	-	1.3%	-	-	-	-	-	-	-	-	-
ATR	-	-	-	-	-	-	-	-	2.9%	8.0%	-	-	4.3%	-	-	-	-	-	-
ATRAID	-	-	-	-	-	-	-	-	-	1.3%	-	-	2.9%	-	-	-	-	-	-
ATRIP	-	-	-	-	-	-	-	-	-	-	-	-	1.4%	-	-	-	-	-	-
ATRN	-	-	-	-	-	-	-	-	-	2.7%	-	-	1.4%	-	-	5.6%	-	-	-
ATRNL1	-	-	-	-	-	-	-	-	5.9%	1.3%	-	-	5.7%	-	-	5.6%	-	-	-
ATRX	-	-	-	-	-	-	-	-	2.9%	4.0%	0.04	0.106383	5.7%	-	-	11.1%	-	-	-
ATXN1	-	-	-	-	-	-	-	-	-	1.3%	-	-	7.1%	-	-	-	-	-	-
ATXN10	-	-	-	-	-	-	-	-	2.9%	2.7%	-	-	-	-	-	-	-	-	-
ATXN1L	-	-	-	-	-	-	-	-	-	4.0%	-	-	-	-	-	-	-	-	-
ATXN2	-	-	-	-	-	-	-	-	2.9%	1.3%	-	-	2.9%	-	-	5.6%	-	-	-
ATXN2L	-	-	-	-	-	-	-	-	-	-	-	-	2.9%	-	-	5.6%	-	-	-
ATXN3	-	-	-	-	-	-	-	-	2.9%	4.0%	-	-	-	-	-	-	-	-	-
ATXN3L	-	-	-	-	-	-	-	-	-	1.3%	-	-	2.9%	-	-	-	-	-	-
ATXN7	-	-	-	-	-	-	-	-	-	1.3%	-	-	1.4%	-	-	-	-	-	-
ATXN7L1	-	-	-	-	-	-	-	-	2.9%	4.0%	-	-	-	-	-	-	-	-	-
ATXN7L2	-	-	-	-	-	-	-	-	-	2.7%	-	-	-	-	-	5.6%	-	-	-
ATXN7L3	-	-	-	-	-	-	-	-	-	-	-	-	1.4%	-	-	-	-	-	-
AURKA	-	-	-	-	-	-	-	-	-	1.3%	-	0.0638298	1.4%	-	-	-	-	-	-
AURKB	-	-	-	-	-	-	-	-	-	-	-	-	1.4%	-	-	5.6%	-	-	-
AUTS2	-	-	-	-	-	-	-	-	-	9.3%	-	-	4.3%	-	-	5.6%	-	-	-
AVIL	-	-	-	-	-	-	-	-	-	4.0%	-	-	4.3%	-	-	-	-	-	-
AVL9	-	-	-	-	-	-	-	-	-	-	-	-	2.9%	-	-	-	-	-	-
AVPR1A	-	-	-	-	-	-	-	-	-	6.7%	-	-	1.4%	-	-	5.6%	-	-	-
AVPR1B	-	-	-	-	-	-	-	-	-	1.3%	-	-	-	-	-	-	-	-	-
AVPR2	-	-	-	-	-	-	-	-	-	-	-	-	1.4%	-	-	-	-	-	-
AWAT1	-	-	-	-	-	-	-	-	2.9%	2.7%	-	-	-	-	-	-	-	-	-
AXDND1	-	-	-	-	-	-	-	-	-	5.3%	-	-	1.4%	-	-	5.6%	-	-	-
AXIN1	-	-	-	-	-	-	-	-	-	5.3%	-	-	4.3%	-	-	-	-	-	-
AXIN2	-	-	-	-	-	-	0.0258065	0.0215827	-	2.7%	-	-	4.3%	-	-	5.6%	-	-	-
AXL	-	-	-	-	-	-	-	-	2.9%	2.7%	-	-	2.9%	-	-	5.6%	-	-	-
AZGP1	-	-	-	-	-	-	-	-	-	1.3%	-	-	1.4%	-	-	-	-	-	-
AZI2	-	-	-	-	-	-	-	-	-	-	-	-	1.4%	-	-	-	-	-	-
AZIN1	-	-	-	-	-	-	-	-	-	-	-	-	1.4%	-	-	-	-	-	-
AZU1	-	-	-	-	-	-	-	-	-	1.3%	-	-	1.4%	-	-	-	-	-	-
B2M	-	-	-	-	-	-	-	-	-	1.3%	-	-	1.4%	-	-	5.6%	-	-	-
B3GALNT1	-	-	-	-	-	-	-	-	-	1.3%	-	-	1.4%	-	-	-	-	-	-
B3GALNT2	-	-	-	-	-	-	-	-	-	1.3%	-	-	2.9%	-	-	-	-	-	-
B3GALT4	-	-	-	-	-	-	-	-	-	-	-	-	2.9%	-	-	-	-	-	-
B3GALT5	-	-	-	-	-	-	-	-	-	1.3%	-	-	-	-	-	-	-	-	-
B3GAT1	-	-	-	-	-	-	-	-	-	2.7%	-	-	1.4%	-	-	-	-	-	-
B3GAT2	-	-	-	-	-	-	-	-	-	4.0%	-	-	-	-	-	-	-	-	-
B3GAT3	-	-	-	-	-	-	-	-	-	-	-	-	4.3%	-	-	-	-	-	-
B3GLCT	-	-	-	-	-	-	-	-	-	-	-	-	2.9%	-	-	-	-	-	-
B3GNT4	-	-	-	-	-	-	-	-	-	2.7%	-	-	2.9%	-	-	5.6%	-	-	-
B3GNT5	-	-	-	-	-	-	-	-	-	-	-	-	2.9%	-	-	-	-	-	-
B3GNT6	-	-	-	-	-	-	-	-	-	2.7%	-	-	1.4%	-	-	-	-	-	-
B3GNT7	-	-	-	-	-	-	-	-	2.9%	-	-	-	2.9%	-	-	-	-	-	-
B4GALNT1	-	-	-	-	-	-	-	-	-	5.3%	-	-	1.4%	-	-	-	-	-	-
B4GALNT2	-	-	-	-	-	-	-	-	-	-	-	-	1.4%	-	-	5.6%	-	-	-
B4GALNT3	-	-	-	-	-	-	-	-	-	4.0%	-	-	-	-	-	-	-	-	-
B4GALNT4	-	-	-	-	-	-	-	-	-	1.3%	-	-	1.4%	-	-	-	-	-	-
B4GALT2	-	-	-	-	-	-	-	-	-	-	-	-	1.4%	-	-	-	-	-	-
B4GALT5	-	-	-	-	-	-	-	-	-	1.3%	-	-	1.4%	-	-	-	-	-	-
B4GALT6	-	-	-	-	-	-	-	-	-	-	-	-	1.4%	-	-	-	-	-	-
B4GALT7	-	-	-	-	-	-	-	-	-	-	-	-	4.3%	-	-	-	-	-	-
B9D2	-	-	-	-	-	-	-	-	-	-	-	-	1.4%	-	-	-	-	-	-
BAAT	-	-	-	-	-	-	-	-	-	1.3%	-	-	5.7%	-	-	5.6%	-	-	-
BABAM1	-	-	-	-	-	-	-	-	-	1.3%	-	-	-	-	-	-	-	-	-
BABAM2	-	-	-	-	-	-	-	-	-	-	-	-	2.9%	-	-	-	-	-	-
BACE2	-	-	-	-	-	-	-	-	5.9%	-	-	-	4.3%	-	-	-	-	-	-
BACH1	-	-	-	-	-	-	-	-	-	2.7%	-	-	1.4%	-	-	-	-	-	-
BACH2	-	-	-	-	-	-	-	-	-	1.3%	-	-	2.9%	-	-	11.1%	-	-	-
BAG1	-	-	-	-	-	-	-	-	-	1.3%	-	-	1.4%	-	-	-	-	-	-
BAG2	-	-	-	-	-	-	-	-	2.9%	2.7%	-	-	-	-	-	-	-	-	-
BAG3	-	-	-	-	-	-	-	-	-	1.3%	-	-	2.9%	-	-	11.1%	-	-	-
BAG4	-	-	-	-	-	-	-	-	-	1.3%	-	-	-	-	-	11.1%	-	-	-
BAG6	-	-	-	-	-	-	-	-	2.9%	-	-	-	1.4%	-	-	-	-	-	-
BAHCC1	-	-	-	-	-	-	-	-	-	-	-	-	1.4%	-	-	-	-	-	-
BAHD1	-	-	-	-	-	-	-	-	-	-	-	-	5.7%	-	-	-	-	-	-
BAIAP2	-	-	-	-	-	-	-	-	2.9%	-	-	-	1.4%	-	-	-	-	-	-
BAIAP2L1	-	-	-	-	-	-	-	-	-	1.3%	-	-	1.4%	-	-	-	-	-	-
BAIAP2L2	-	-	-	-	-	-	-	-	-	-	-	-	1.4%	-	-	-	-	-	-
BAIAP3	-	-	-	-	-	-	-	-	-	1.3%	-	-	2.9%	-	-	-	-	-	-
BANK1	-	-	-	-	-	-	-	-	2.9%	1.3%	-	-	2.9%	-	-	-	-	-	-
BAP1	-	-	-	-	-	-	-	-	2.9%	1.3%	-	-	2.9%	-	-	-	-	-	-
BARD1	-	-	-	-	-	-	-	-	2.9%	4.0%	-	-	1.4%	-	-	-	-	-	-
BARHL1	-	-	-	-	-	-	-	-	-	1.3%	-	-	2.9%	-	-	-	-	-	-
BARHL2	-	-	-	-	-	-	-	-	-	1.3%	-	-	1.4%	-	-	5.6%	-	-	-
BARX1	-	-	-	-	-	-	-	-	-	-	-	-	1.4%	-	-	-	-	-	-
BASP1	-	-	-	-	-	-	-	-	-	2.7%	-	-	-	-	-	-	-	-	-
BATF	-	-	-	-	-	-	-	-	-	-	-	-	1.4%	-	-	-	-	-	-
BATF2	-	-	-	-	-	-	-	-	-	-	-	-	1.4%	-	-	-	-	-	-
BAX	-	-	-	-	-	-	-	-	2.9%	-	-	-	8.6%	-	-	-	-	-	-
BAZ1A	-	-	-	-	-	-	-	-	-	-	-	-	1.4%	-	-	-	-	-	-
BAZ1B	-	-	-	-	-	-	-	-	-	1.3%	-	-	-	-	-	-	-	-	-
BAZ2A	-	-	-	-	-	-	-	-	5.9%	-	-	-	2.9%	-	-	-	-	-	-
BAZ2B	-	-	-	-	-	-	-	-	2.9%	5.3%	-	-	7.1%	-	-	16.7%	-	-	-
BBOX1	-	-	-	-	-	-	-	-	-	-	-	-	2.9%	-	-	-	-	-	-
BBS10	-	-	-	-	-	-	-	-	-	-	-	-	5.7%	-	-	-	-	-	-
BBS12	-	-	-	-	-	-	-	-	5.9%	1.3%	-	-	1.4%	-	-	-	-	-	-
BBS7	-	-	-	-	-	-	-	-	2.9%	4.0%	-	-	2.9%	-	-	-	-	-	-
BBS9	-	-	-	-	-	-	-	-	2.9%	2.7%	-	-	5.7%	-	-	-	-	-	-
BBX	-	-	-	-	-	-	-	-	5.9%	1.3%	-	-	2.9%	-	-	-	-	-	-
BCAM	-	-	-	-	-	-	-	-	-	1.3%	-	-	-	-	-	16.7%	-	-	-
BCAN	-	-	-	-	-	-	-	-	-	2.7%	-	-	-	-	-	-	-	-	-
BCAP29	-	-	-	-	-	-	-	-	-	2.7%	-	-	-	-	-	11.1%	-	-	-
BCAR1	-	-	-	-	-	-	-	-	-	1.3%	-	-	1.4%	-	-	5.6%	-	-	-
BCAR3	-	-	-	-	-	-	-	-	-	4.0%	-	-	-	-	-	-	-	-	-
BCAS1	-	-	-	-	-	-	-	-	2.9%	1.3%	-	-	4.3%	-	-	-	-	-	-
BCAS3	-	-	-	-	-	-	-	-	2.9%	-	-	-	4.3%	-	-	-	-	-	-
BCAT1	-	-	-	-	-	-	-	-	-	1.3%	-	-	1.4%	-	-	-	-	-	-
BCAT2	-	-	-	-	-	-	-	-	-	1.3%	-	-	4.3%	-	-	-	-	-	-
BCHE	-	-	-	-	-	-	-	-	-	2.7%	-	-	7.1%	-	-	-	-	-	-
BCKDHA	-	-	-	-	-	-	-	-	-	-	-	-	1.4%	-	-	-	-	-	-
BCKDK	-	-	-	-	-	-	-	-	-	-	-	-	1.4%	-	-	-	-	-	-
BCL10	-	-	-	-	-	-	-	-	-	1.3%	-	-	1.4%	-	-	-	-	-	-
BCL11A	-	-	-	-	-	-	-	-	-	2.7%	-	-	5.7%	-	-	5.6%	-	-	-
BCL11B	-	-	-	-	-	-	-	-	-	2.7%	-	-	4.3%	-	-	-	-	-	-
BCL2A1	-	-	-	-	-	-	-	-	2.9%	-	-	-	-	-	-	-	-	-	-
BCL2L1	-	-	-	-	-	-	-	-	-	-	-	-	1.4%	-	-	-	-	-	-
BCL2L11	-	-	-	-	-	-	-	-	-	-	-	-	1.4%	-	-	5.6%	-	-	-
BCL2L14	-	-	-	-	-	-	-	-	2.9%	-	-	-	-	-	-	5.6%	-	-	-
BCL2L2	-	-	-	-	-	-	-	-	-	-	-	-	1.4%	-	-	-	-	-	-
BCL6	-	-	-	-	-	-	-	-	-	1.3%	-	-	1.4%	-	-	-	-	-	-
BCL6B	-	-	-	-	-	-	-	-	-	-	-	-	2.9%	-	-	-	-	-	-
BCL7B	-	-	-	-	-	-	-	-	-	2.7%	-	-	-	-	-	-	-	-	-
BCL7C	-	-	-	-	-	-	-	-	-	2.7%	-	-	1.4%	-	-	-	-	-	-
BCL9	-	-	-	-	-	-	-	-	-	1.3%	-	-	4.3%	-	-	-	-	-	-
BCL9L	-	-	-	-	-	-	-	-	-	5.3%	-	-	4.3%	-	-	-	-	-	-
BCLAF1	-	-	-	-	-	-	-	-	-	-	-	-	8.6%	-	-	-	-	-	-
BCO2	-	-	-	-	-	-	-	-	2.9%	1.3%	-	-	-	-	-	-	-	-	-
BCOR	-	-	-	-	-	-	-	-	-	2.7%	-	-	5.7%	-	-	-	-	-	-
BCORL1	-	-	-	-	-	-	-	-	-	4.0%	-	-	5.7%	-	-	5.6%	-	-	-
BCR	-	-	-	-	-	-	-	-	2.9%	1.3%	-	-	-	-	-	-	-	-	-
BDH1	-	-	-	-	-	-	-	-	2.9%	-	-	-	4.3%	-	-	-	-	-	-
BDH2	-	-	-	-	-	-	-	-	2.9%	-	-	-	-	-	-	-	-	-	-
BDKRB1	-	-	-	-	-	-	-	-	-	1.3%	-	-	-	-	-	5.6%	-	-	-
BDKRB2	-	-	-	-	-	-	-	-	-	-	-	-	1.4%	-	-	-	-	-	-
BDP1	-	-	-	-	-	-	-	-	5.9%	8.0%	-	-	7.1%	-	-	16.7%	-	-	-
BECN1	-	-	-	-	-	-	-	-	-	2.7%	-	-	-	-	-	-	-	-	-
BEGAIN	-	-	-	-	-	-	-	-	-	2.7%	-	-	2.9%	-	-	-	-	-	-
BEND2	-	-	-	-	-	-	-	-	-	5.3%	-	-	-	-	-	11.1%	-	-	-
BEND3	-	-	-	-	-	-	-	-	2.9%	4.0%	-	-	-	-	-	-	-	-	-
BEND4	-	-	-	-	-	-	-	-	2.9%	1.3%	-	-	4.3%	-	-	-	-	-	-
BEST1	-	-	-	-	-	-	-	-	-	-	-	-	-	-	-	5.6%	-	-	-
BEST2	-	-	-	-	-	-	-	-	-	-	-	-	4.3%	-	-	-	-	-	-
BEST3	-	-	-	-	-	-	-	-	-	1.3%	-	-	4.3%	-	-	-	-	-	-
BEST4	-	-	-	-	-	-	-	-	-	4.0%	-	-	-	-	-	-	-	-	-
BET1L	-	-	-	-	-	-	-	-	-	-	-	-	1.4%	-	-	-	-	-	-
BEX1	-	-	-	-	-	-	-	-	-	1.3%	-	-	1.4%	-	-	-	-	-	-
BEX2	-	-	-	-	-	-	-	-	-	-	-	-	1.4%	-	-	-	-	-	-
BEX4	-	-	-	-	-	-	-	-	-	1.3%	-	-	1.4%	-	-	-	-	-	-
BEX5	-	-	-	-	-	-	-	-	-	1.3%	-	-	-	-	-	-	-	-	-
BGN	-	-	-	-	-	-	-	-	-	1.3%	-	-	-	-	-	-	-	-	-
BHLHA15	-	-	-	-	-	-	-	-	-	-	-	-	1.4%	-	-	-	-	-	-
BHLHB9	-	-	-	-	-	-	-	-	-	1.3%	-	-	-	-	-	-	-	-	-
BHLHE22	-	-	-	-	-	-	-	-	-	1.3%	-	-	1.4%	-	-	-	-	-	-
BHMT2	-	-	-	-	-	-	-	-	-	-	-	-	1.4%	-	-	-	-	-	-
BICC1	-	-	-	-	-	-	-	-	2.9%	1.3%	-	-	2.9%	-	-	5.6%	-	-	-
BICD1	-	-	-	-	-	-	-	-	2.9%	4.0%	-	-	1.4%	-	-	-	-	-	-
BICD2	-	-	-	-	-	-	-	-	-	2.7%	-	-	1.4%	-	-	-	-	-	-
BICRA	-	-	-	-	-	-	-	-	-	1.3%	-	-	1.4%	-	-	-	-	-	-
BICRAL	-	-	-	-	-	-	-	-	-	2.7%	-	-	-	-	-	-	-	-	-
BID	-	-	-	-	-	-	-	-	-	2.7%	-	-	-	-	-	-	-	-	-
BIN1	-	-	-	-	-	-	-	-	-	1.3%	-	-	-	-	-	-	-	-	-
BIN2	-	-	-	-	-	-	-	-	-	1.3%	-	-	-	-	-	-	-	-	-
BIN3	-	-	-	-	-	-	-	-	2.9%	-	-	-	-	-	-	-	-	-	-
BIRC3	-	-	-	-	-	-	-	-	-	2.7%	-	-	1.4%	-	-	5.6%	-	-	-
BIRC6	-	-	-	-	-	-	-	-	5.9%	13.3%	-	-	5.7%	-	-	-	-	-	-
BIRC7	-	-	-	-	-	-	-	-	-	-	-	-	1.4%	-	-	-	-	-	-
BIVM	-	-	-	-	-	-	-	-	-	1.3%	-	-	-	-	-	5.6%	-	-	-
BLK	-	-	-	-	-	-	-	-	2.9%	-	-	-	-	-	-	-	-	-	-
BLM	-	-	-	-	-	-	-	-	2.9%	2.7%	-	-	4.3%	-	-	5.6%	-	-	-
BLMH	-	-	-	-	-	-	-	-	-	-	-	-	1.4%	-	-	-	-	-	-
BLNK	-	-	-	-	-	-	-	-	-	1.3%	-	-	-	-	-	-	-	-	-
BLOC1S1	-	-	-	-	-	-	-	-	2.9%	-	-	-	-	-	-	-	-	-	-
BLOC1S4	-	-	-	-	-	-	-	-	-	-	-	-	1.4%	-	-	-	-	-	-
BLOC1S5	-	-	-	-	-	-	-	-	2.9%	-	-	-	-	-	-	-	-	-	-
BLVRB	-	-	-	-	-	-	-	-	-	-	-	-	1.4%	-	-	5.6%	-	-	-
BLZF1	-	-	-	-	-	-	-	-	-	1.3%	-	-	1.4%	-	-	-	-	-	-
BMERB1	-	-	-	-	-	-	-	-	2.9%	-	-	-	1.4%	-	-	-	-	-	-
BMF	-	-	-	-	-	-	-	-	-	-	-	-	1.4%	-	-	-	-	-	-
BMP1	-	-	-	-	-	-	-	-	-	4.0%	-	-	2.9%	-	-	-	-	-	-
BMP10	-	-	-	-	-	-	-	-	2.9%	4.0%	-	-	-	-	-	-	-	-	-
BMP15	-	-	-	-	-	-	-	-	-	4.0%	-	-	1.4%	-	-	-	-	-	-
BMP2	-	-	-	-	-	-	-	-	-	-	-	-	1.4%	-	-	-	-	-	-
BMP2K	-	-	-	-	-	-	-	-	-	-	-	-	2.9%	-	-	-	-	-	-
BMP3	-	-	-	-	-	-	-	-	-	1.3%	-	-	1.4%	-	-	-	-	-	-
BMP6	-	-	-	-	-	-	-	-	-	2.7%	-	-	2.9%	-	-	-	-	-	-
BMP8A	-	-	-	-	-	-	-	-	-	-	-	-	1.4%	-	-	-	-	-	-
BMPER	-	-	-	-	-	-	-	-	2.9%	1.3%	-	-	2.9%	-	-	-	-	-	-
BMPR1A	-	-	-	-	-	-	-	-	-	-	-	-	1.4%	-	-	5.6%	-	-	-
BMPR1B	-	-	-	-	-	-	-	-	-	-	-	-	2.9%	-	-	-	-	-	-
BMPR2	-	-	-	-	-	-	-	-	-	10.7%	-	-	8.6%	-	-	5.6%	-	-	-
BMS1	-	-	-	-	-	-	-	-	-	-	-	-	2.9%	-	-	5.6%	-	-	-
BMT2	-	-	-	-	-	-	-	-	-	-	-	-	2.9%	-	-	5.6%	-	-	-
BNC1	-	-	-	-	-	-	-	-	-	2.7%	-	-	1.4%	-	-	5.6%	-	-	-
BNC2	-	-	-	-	-	-	-	-	-	-	-	-	5.7%	-	-	-	-	-	-
BNIP2	-	-	-	-	-	-	-	-	-	1.3%	-	-	1.4%	-	-	-	-	-	-
BNIP3	-	-	-	-	-	-	-	-	-	2.7%	-	-	-	-	-	-	0	0.0243902	-
BNIP5	-	-	-	-	-	-	-	-	-	-	-	-	1.4%	-	-	5.6%	-	-	-
BOC	-	-	-	-	-	-	-	-	2.9%	2.7%	-	-	2.9%	-	-	-	-	-	-
BOD1	-	-	-	-	-	-	-	-	2.9%	-	-	-	-	-	-	-	-	-	-
BOD1L1	-	-	-	-	-	-	-	-	2.9%	8.0%	-	-	1.4%	-	-	-	-	-	-
BOK	-	-	-	-	-	-	-	-	-	-	-	-	1.4%	-	-	-	-	-	-
BOP1	-	-	-	-	-	-	-	-	-	1.3%	-	-	1.4%	-	-	-	-	-	-
BORA	-	-	-	-	-	-	-	-	-	1.3%	-	-	-	-	-	5.6%	-	-	-
BORCS5	-	-	-	-	-	-	-	-	-	-	-	-	1.4%	-	-	-	-	-	-
BORCS6	-	-	-	-	-	-	-	-	-	-	-	-	1.4%	-	-	-	-	-	-
BPI	-	-	-	-	-	-	-	-	2.9%	-	-	-	-	-	-	-	-	-	-
BPIFA2	-	-	-	-	-	-	-	-	-	2.7%	-	-	-	-	-	-	-	-	-
BPIFA3	-	-	-	-	-	-	-	-	2.9%	-	-	-	-	-	-	-	-	-	-
BPIFB1	-	-	-	-	-	-	-	-	-	2.7%	-	-	-	-	-	-	-	-	-
BPIFB2	-	-	-	-	-	-	-	-	-	5.3%	-	-	-	-	-	-	-	-	-
BPIFB3	-	-	-	-	-	-	-	-	2.9%	-	-	-	1.4%	-	-	-	-	-	-
BPIFB4	-	-	-	-	-	-	-	-	-	-	-	-	5.7%	-	-	-	-	-	-
BPIFB6	-	-	-	-	-	-	-	-	2.9%	-	-	-	2.9%	-	-	-	-	-	-
BPIFC	-	-	-	-	-	-	-	-	-	-	-	-	1.4%	-	-	-	-	-	-
BPNT1	-	-	-	-	-	-	-	-	-	2.7%	-	-	2.9%	-	-	5.6%	-	-	-
BPTF	-	-	-	-	-	-	-	-	2.9%	4.0%	-	-	2.9%	-	-	5.6%	-	-	-
BRAF	0.176	0.063	0.237	-	-	-	-	-	-	-	0.1	0.04	1.4%	-	-	-	-	-	-
BRAP	-	-	-	-	-	-	-	-	2.9%	2.7%	-	-	1.4%	-	-	-	-	-	-
BRAT1	-	-	-	-	-	-	-	-	2.9%	-	-	-	1.4%	-	-	-	-	-	-
BRCA1	-	-	-	0.047619	0	0.1	-	-	-	4.0%	-	-	2.9%	-	-	11.1%	-	-	-
BRCA2	-	-	-	0.0952381	0	0.2	0.0258065	0.0935252	-	6.7%	0.02	0.0425532	7.1%	-	-	16.7%	-	-	-
BRD1	-	-	-	-	-	-	-	-	-	2.7%	-	-	2.9%	-	-	-	-	-	-
BRD2	-	-	-	-	-	-	-	-	-	1.3%	-	-	2.9%	-	-	5.6%	-	-	-
BRD3	-	-	-	-	-	-	-	-	2.9%	4.0%	-	-	1.4%	-	-	5.6%	-	-	-
BRD4	-	-	-	-	-	-	-	-	-	2.7%	-	-	2.9%	-	-	-	-	-	-
BRD7	-	-	-	-	-	-	-	-	-	1.3%	-	-	1.4%	-	-	-	-	-	-
BRD8	-	-	-	-	-	-	-	-	-	10.7%	-	-	11.4%	-	-	11.1%	-	-	-
BRDT	-	-	-	-	-	-	-	-	-	1.3%	-	-	-	-	-	5.6%	-	-	-
BRICD5	-	-	-	-	-	-	-	-	-	1.3%	-	-	-	-	-	-	-	-	-
BRINP1	-	-	-	-	-	-	-	-	2.9%	5.3%	-	-	7.1%	-	-	11.1%	-	-	-
BRINP2	-	-	-	-	-	-	-	-	2.9%	2.7%	-	-	2.9%	-	-	5.6%	-	-	-
BRINP3	-	-	-	-	-	-	-	-	-	8.0%	-	-	4.3%	-	-	-	-	-	-
BRIP1	-	-	-	-	-	-	-	-	2.9%	-	-	-	-	-	-	-	-	-	-
BRMS1L	-	-	-	-	-	-	-	-	-	-	-	-	1.4%	-	-	-	-	-	-
BRPF1	-	-	-	-	-	-	-	-	2.9%	-	-	-	2.9%	-	-	11.1%	-	-	-
BRPF3	-	-	-	-	-	-	-	-	-	1.3%	-	-	2.9%	-	-	11.1%	-	-	-
BRSK1	-	-	-	-	-	-	-	-	-	4.0%	-	-	2.9%	-	-	5.6%	-	-	-
BRSK2	-	-	-	-	-	-	-	-	-	-	-	-	1.4%	-	-	-	-	-	-
BRWD1	-	-	-	-	-	-	-	-	-	5.3%	-	-	4.3%	-	-	5.6%	-	-	-
BRWD3	-	-	-	-	-	-	-	-	2.9%	5.3%	-	-	2.9%	-	-	11.1%	-	-	-
BSCL2	-	-	-	-	-	-	-	-	-	-	-	-	1.4%	-	-	-	-	-	-
BSG	-	-	-	-	-	-	-	-	-	5.3%	-	-	4.3%	-	-	-	-	-	-
BSN	-	-	-	-	-	-	-	-	-	6.7%	-	-	2.9%	-	-	-	-	-	-
BSND	-	-	-	-	-	-	-	-	2.9%	-	-	-	1.4%	-	-	5.6%	-	-	-
BSPH1	-	-	-	-	-	-	-	-	-	2.7%	-	-	-	-	-	-	-	-	-
BSPRY	-	-	-	-	-	-	-	-	-	1.3%	-	-	1.4%	-	-	-	-	-	-
BST1	-	-	-	-	-	-	-	-	-	-	-	-	1.4%	-	-	-	-	-	-
BST2	-	-	-	-	-	-	-	-	-	1.3%	-	-	-	-	-	-	-	-	-
BSX	-	-	-	-	-	-	-	-	-	1.3%	-	-	2.9%	-	-	-	-	-	-
BTAF1	-	-	-	-	-	-	-	-	2.9%	1.3%	-	-	1.4%	-	-	5.6%	-	-	-
BTBD1	-	-	-	-	-	-	-	-	-	2.7%	-	-	1.4%	-	-	5.6%	-	-	-
BTBD10	-	-	-	-	-	-	-	-	-	-	-	-	-	-	-	5.6%	-	-	-
BTBD11	-	-	-	-	-	-	-	-	2.9%	2.7%	-	-	8.6%	-	-	5.6%	-	-	-
BTBD17	-	-	-	-	-	-	-	-	-	2.7%	-	-	2.9%	-	-	-	-	-	-
BTBD18	-	-	-	-	-	-	-	-	-	2.7%	-	-	-	-	-	-	-	-	-
BTBD2	-	-	-	-	-	-	-	-	-	-	-	-	1.4%	-	-	-	-	-	-
BTBD7	-	-	-	-	-	-	-	-	-	2.7%	-	-	5.7%	-	-	-	-	-	-
BTBD8	-	-	-	-	-	-	-	-	-	2.7%	-	-	-	-	-	-	-	-	-
BTBD9	-	-	-	-	-	-	-	-	-	1.3%	-	-	1.4%	-	-	-	-	-	-
BTC	-	-	-	-	-	-	-	-	-	-	-	-	1.4%	-	-	-	-	-	-
BTD	-	-	-	-	-	-	-	-	-	1.3%	-	-	2.9%	-	-	-	-	-	-
BTG3	-	-	-	-	-	-	-	-	-	-	-	-	1.4%	-	-	-	-	-	-
BTK	-	-	-	-	-	-	-	-	2.9%	1.3%	-	-	-	-	-	-	-	-	-
BTN2A2	-	-	-	-	-	-	-	-	-	1.3%	-	-	-	-	-	5.6%	-	-	-
BTN3A1	-	-	-	-	-	-	-	-	-	2.7%	-	-	-	-	-	-	-	-	-
BTN3A3	-	-	-	-	-	-	-	-	-	2.7%	-	-	-	-	-	-	-	-	-
BTNL3	-	-	-	-	-	-	-	-	-	1.3%	-	-	-	-	-	-	-	-	-
BTNL9	-	-	-	-	-	-	-	-	2.9%	1.3%	-	-	-	-	-	-	-	-	-
BTRC	-	-	-	-	-	-	-	-	-	4.0%	-	-	1.4%	-	-	-	-	-	-
BUB1	-	-	-	-	-	-	-	-	-	4.0%	-	-	2.9%	-	-	-	-	-	-
BUB1B	-	-	-	-	-	-	-	-	-	1.3%	-	-	-	-	-	-	-	-	-
BUB3	-	-	-	-	-	-	-	-	-	1.3%	-	-	1.4%	-	-	-	-	-	-
BUD13	-	-	-	-	-	-	-	-	-	4.0%	-	-	-	-	-	-	-	-	-
BUD23	-	-	-	-	-	-	-	-	-	-	-	-	2.9%	-	-	-	-	-	-
BUD31	-	-	-	-	-	-	-	-	2.9%	-	-	-	1.4%	-	-	-	-	-	-
BVES	-	-	-	-	-	-	-	-	2.9%	1.3%	-	-	-	-	-	-	-	-	-
BZW1	-	-	-	-	-	-	-	-	-	-	-	-	4.3%	-	-	-	-	-	-
BZW2	-	-	-	-	-	-	-	-	2.9%	1.3%	-	-	1.4%	-	-	5.6%	-	-	-
C10ORF12	-	-	-	-	-	-	-	-	-	1.3%	-	-	1.4%	-	-	5.6%	-	-	-
C10ORF120	-	-	-	-	-	-	-	-	-	-	-	-	1.4%	-	-	-	-	-	-
C10ORF126	-	-	-	-	-	-	-	-	2.9%	1.3%	-	-	-	-	-	-	-	-	-
C10ORF53	-	-	-	-	-	-	-	-	2.9%	-	-	-	-	-	-	-	-	-	-
C10ORF67	-	-	-	-	-	-	-	-	-	1.3%	-	-	1.4%	-	-	-	-	-	-
C10ORF71	-	-	-	-	-	-	-	-	8.8%	6.7%	-	-	2.9%	-	-	-	-	-	-
C10ORF88	-	-	-	-	-	-	-	-	-	-	-	-	2.9%	-	-	-	-	-	-
C10ORF90	-	-	-	-	-	-	-	-	-	2.7%	-	-	2.9%	-	-	-	-	-	-
C10ORF99	-	-	-	-	-	-	-	-	-	1.3%	-	-	-	-	-	-	-	-	-
C11ORF24	-	-	-	-	-	-	-	-	-	1.3%	-	-	1.4%	-	-	-	-	-	-
C11ORF40	-	-	-	-	-	-	-	-	-	-	-	-	1.4%	-	-	5.6%	-	-	-
C11ORF42	-	-	-	-	-	-	-	-	2.9%	-	-	-	-	-	-	-	-	-	-
C11ORF49	-	-	-	-	-	-	-	-	-	-	-	-	1.4%	-	-	5.6%	-	-	-
C11ORF54	-	-	-	-	-	-	-	-	-	5.3%	-	-	2.9%	-	-	5.6%	-	-	-
C11ORF87	-	-	-	-	-	-	-	-	-	1.3%	-	-	-	-	-	-	-	-	-
C12ORF10	-	-	-	-	-	-	-	-	-	-	-	-	2.9%	-	-	-	-	-	-
C12ORF29	-	-	-	-	-	-	-	-	-	1.3%	-	-	1.4%	-	-	-	-	-	-
C12ORF4	-	-	-	-	-	-	-	-	2.9%	1.3%	-	-	-	-	-	-	-	-	-
C12ORF40	-	-	-	-	-	-	-	-	5.9%	1.3%	-	-	-	-	-	-	-	-	-
C12ORF42	-	-	-	-	-	-	-	-	2.9%	-	-	-	1.4%	-	-	-	-	-	-
C12ORF50	-	-	-	-	-	-	-	-	2.9%	-	-	-	2.9%	-	-	-	-	-	-
C12ORF56	-	-	-	-	-	-	-	-	-	1.3%	-	-	1.4%	-	-	-	-	-	-
C12ORF65	-	-	-	-	-	-	-	-	-	1.3%	-	-	-	-	-	5.6%	-	-	-
C12ORF66	-	-	-	-	-	-	-	-	2.9%	-	-	-	-	-	-	-	-	-	-
C12ORF73	-	-	-	-	-	-	-	-	2.9%	-	-	-	-	-	-	-	-	-	-
C12ORF75	-	-	-	-	-	-	-	-	2.9%	-	-	-	-	-	-	-	-	-	-
C14ORF177	-	-	-	-	-	-	-	-	-	1.3%	-	-	1.4%	-	-	-	-	-	-
C14ORF178	-	-	-	-	-	-	-	-	2.9%	1.3%	-	-	1.4%	-	-	-	-	-	-
C14ORF180	-	-	-	-	-	-	-	-	-	1.3%	-	-	-	-	-	-	-	-	-
C14ORF39	-	-	-	-	-	-	-	-	2.9%	5.3%	-	-	-	-	-	-	-	-	-
C14ORF93	-	-	-	-	-	-	-	-	-	2.7%	-	-	-	-	-	-	-	-	-
C15ORF39	-	-	-	-	-	-	-	-	-	-	-	-	2.9%	-	-	5.6%	-	-	-
C15ORF40	-	-	-	-	-	-	-	-	-	1.3%	-	-	-	-	-	-	-	-	-
C15ORF41	-	-	-	-	-	-	-	-	2.9%	-	-	-	-	-	-	-	-	-	-
C16ORF58	-	-	-	-	-	-	-	-	-	2.7%	-	-	-	-	-	-	-	-	-
C16ORF70	-	-	-	-	-	-	-	-	-	4.0%	-	-	-	-	-	-	-	-	-
C16ORF71	-	-	-	-	-	-	-	-	-	4.0%	-	-	4.3%	-	-	-	-	-	-
C16ORF78	-	-	-	-	-	-	-	-	-	-	-	-	2.9%	-	-	-	-	-	-
C16ORF89	-	-	-	-	-	-	-	-	-	1.3%	-	-	1.4%	-	-	-	-	-	-
C16ORF91	-	-	-	-	-	-	-	-	-	-	-	-	1.4%	-	-	-	-	-	-
C16ORF92	-	-	-	-	-	-	-	-	-	-	-	-	2.9%	-	-	-	-	-	-
C16ORF95	-	-	-	-	-	-	-	-	-	1.3%	-	-	-	-	-	-	-	-	-
C16ORF96	-	-	-	-	-	-	-	-	-	5.3%	-	-	1.4%	-	-	-	-	-	-
C17ORF102	-	-	-	-	-	-	-	-	-	-	-	-	1.4%	-	-	-	-	-	-
C17ORF47	-	-	-	-	-	-	-	-	-	-	-	-	2.9%	-	-	-	-	-	-
C17ORF53	-	-	-	-	-	-	-	-	-	1.3%	-	-	-	-	-	-	-	-	-
C17ORF75	-	-	-	-	-	-	-	-	2.9%	-	-	-	1.4%	-	-	-	-	-	-
C17ORF80	-	-	-	-	-	-	-	-	2.9%	-	-	-	-	-	-	5.6%	-	-	-
C17ORF82	-	-	-	-	-	-	-	-	-	-	-	-	1.4%	-	-	-	-	-	-
C17ORF97	-	-	-	-	-	-	-	-	-	-	-	-	1.4%	-	-	-	-	-	-
C18ORF21	-	-	-	-	-	-	-	-	-	1.3%	-	-	-	-	-	5.6%	-	-	-
C18ORF54	-	-	-	-	-	-	-	-	-	1.3%	-	-	-	-	-	-	-	-	-
C18ORF63	-	-	-	-	-	-	-	-	2.9%	1.3%	-	-	-	-	-	-	-	-	-
C19ORF12	-	-	-	-	-	-	-	-	-	-	-	-	1.4%	-	-	-	-	-	-
C19ORF18	-	-	-	-	-	-	-	-	2.9%	-	-	-	-	-	-	-	-	-	-
C19ORF25	-	-	-	-	-	-	-	-	2.9%	-	-	-	1.4%	-	-	-	-	-	-
C19ORF44	-	-	-	-	-	-	-	-	-	2.7%	-	-	4.3%	-	-	-	-	-	-
C19ORF47	-	-	-	-	-	-	-	-	-	2.7%	-	-	-	-	-	-	-	-	-
C19ORF48	-	-	-	-	-	-	-	-	-	1.3%	-	-	1.4%	-	-	-	-	-	-
C19ORF57	-	-	-	-	-	-	-	-	-	-	-	-	1.4%	-	-	-	-	-	-
C19ORF81	-	-	-	-	-	-	-	-	2.9%	-	-	-	-	-	-	-	-	-	-
C1ORF112	-	-	-	-	-	-	-	-	-	-	-	-	1.4%	-	-	-	-	-	-
C1ORF116	-	-	-	-	-	-	-	-	-	-	-	-	1.4%	-	-	-	-	-	-
C1ORF127	-	-	-	-	-	-	-	-	-	-	-	-	1.4%	-	-	-	-	-	-
C1ORF141	-	-	-	-	-	-	-	-	-	-	-	-	4.3%	-	-	-	-	-	-
C1ORF146	-	-	-	-	-	-	-	-	-	1.3%	-	-	-	-	-	-	-	-	-
C1ORF159	-	-	-	-	-	-	-	-	-	1.3%	-	-	-	-	-	-	-	-	-
C1ORF35	-	-	-	-	-	-	-	-	-	1.3%	-	-	-	-	-	-	-	-	-
C1ORF43	-	-	-	-	-	-	-	-	-	-	-	-	1.4%	-	-	-	-	-	-
C1ORF53	-	-	-	-	-	-	-	-	-	-	-	-	1.4%	-	-	-	-	-	-
C1ORF56	-	-	-	-	-	-	-	-	-	1.3%	-	-	-	-	-	-	-	-	-
C1ORF68	-	-	-	-	-	-	-	-	-	1.3%	-	-	-	-	-	-	-	-	-
C1ORF87	-	-	-	-	-	-	-	-	2.9%	1.3%	-	-	1.4%	-	-	5.6%	-	-	-
C1ORF94	-	-	-	-	-	-	-	-	2.9%	1.3%	-	-	1.4%	-	-	-	-	-	-
C1QB	-	-	-	-	-	-	-	-	-	2.7%	-	-	1.4%	-	-	-	-	-	-
C1QC	-	-	-	-	-	-	-	-	-	-	-	-	1.4%	-	-	-	-	-	-
C1QL1	-	-	-	-	-	-	-	-	-	-	-	-	1.4%	-	-	-	-	-	-
C1QL2	-	-	-	-	-	-	-	-	-	2.7%	-	-	-	-	-	-	-	-	-
C1QTNF1	-	-	-	-	-	-	-	-	-	-	-	-	4.3%	-	-	-	-	-	-
C1QTNF2	-	-	-	-	-	-	-	-	-	2.7%	-	-	1.4%	-	-	-	-	-	-
C1QTNF3	-	-	-	-	-	-	-	-	-	1.3%	-	-	1.4%	-	-	-	-	-	-
C1QTNF5	-	-	-	-	-	-	-	-	-	1.3%	-	-	2.9%	-	-	-	-	-	-
C1QTNF6	-	-	-	-	-	-	-	-	-	-	-	-	-	-	-	11.1%	-	-	-
C1QTNF7	-	-	-	-	-	-	-	-	-	1.3%	-	-	-	-	-	-	-	-	-
C1RL	-	-	-	-	-	-	-	-	-	-	-	-	1.4%	-	-	-	-	-	-
C1S	-	-	-	-	-	-	-	-	-	4.0%	-	-	5.7%	-	-	-	-	-	-
C20ORF173	-	-	-	-	-	-	-	-	-	1.3%	-	-	-	-	-	-	-	-	-
C20ORF194	-	-	-	-	-	-	-	-	-	4.0%	-	-	-	-	-	-	-	-	-
C20ORF27	-	-	-	-	-	-	-	-	-	-	-	-	1.4%	-	-	-	-	-	-
C20ORF85	-	-	-	-	-	-	-	-	-	1.3%	-	-	-	-	-	-	-	-	-
C21ORF58	-	-	-	-	-	-	-	-	2.9%	-	-	-	1.4%	-	-	5.6%	-	-	-
C21ORF62	-	-	-	-	-	-	-	-	-	-	-	-	1.4%	-	-	-	-	-	-
C22ORF23	-	-	-	-	-	-	-	-	-	-	-	-	1.4%	-	-	-	-	-	-
C22ORF24	-	-	-	-	-	-	-	-	-	2.7%	-	-	2.9%	-	-	-	-	-	-
C22ORF42	-	-	-	-	-	-	-	-	-	1.3%	-	-	1.4%	-	-	-	-	-	-
C2CD2	-	-	-	-	-	-	-	-	-	-	-	-	1.4%	-	-	-	-	-	-
C2CD2L	-	-	-	-	-	-	-	-	-	-	-	-	1.4%	-	-	-	-	-	-
C2CD3	-	-	-	-	-	-	-	-	-	2.7%	-	-	5.7%	-	-	11.1%	-	-	-
C2CD4B	-	-	-	-	-	-	-	-	-	1.3%	-	-	-	-	-	-	-	-	-
C2CD5	-	-	-	-	-	-	-	-	2.9%	-	-	-	-	-	-	-	-	-	-
C2CD6	-	-	-	-	-	-	-	-	-	1.3%	-	-	-	-	-	11.1%	-	-	-
C2ORF16	-	-	-	-	-	-	-	-	2.9%	8.0%	-	-	5.7%	-	-	-	-	-	-
C2ORF42	-	-	-	-	-	-	-	-	-	4.0%	-	-	2.9%	-	-	-	-	-	-
C2ORF49	-	-	-	-	-	-	-	-	-	1.3%	-	-	1.4%	-	-	-	-	-	-
C2ORF66	-	-	-	-	-	-	-	-	-	-	-	-	1.4%	-	-	-	-	-	-
C2ORF70	-	-	-	-	-	-	-	-	-	-	-	-	1.4%	-	-	5.6%	-	-	-
C2ORF74	-	-	-	-	-	-	-	-	-	2.7%	-	-	-	-	-	-	-	-	-
C2ORF76	-	-	-	-	-	-	-	-	-	2.7%	-	-	2.9%	-	-	-	-	-	-
C2ORF78	-	-	-	-	-	-	-	-	-	4.0%	-	-	-	-	-	-	-	-	-
C2ORF88	-	-	-	-	-	-	-	-	2.9%	-	-	-	-	-	-	-	-	-	-
C3	-	-	-	-	-	-	-	-	2.9%	2.7%	-	-	8.6%	-	-	5.6%	-	-	-
C3AR1	-	-	-	-	-	-	-	-	-	-	-	-	4.3%	-	-	-	-	-	-
C3ORF20	-	-	-	-	-	-	-	-	-	1.3%	-	-	2.9%	-	-	5.6%	-	-	-
C3ORF33	-	-	-	-	-	-	-	-	-	2.7%	-	-	1.4%	-	-	-	-	-	-
C3ORF38	-	-	-	-	-	-	-	-	-	2.7%	-	-	-	-	-	-	-	-	-
C3ORF56	-	-	-	-	-	-	-	-	-	1.3%	-	-	1.4%	-	-	-	-	-	-
C3ORF67	-	-	-	-	-	-	-	-	2.9%	2.7%	-	-	-	-	-	-	-	-	-
C3ORF79	-	-	-	-	-	-	-	-	-	-	-	-	1.4%	-	-	-	-	-	-
C4BPA	-	-	-	-	-	-	-	-	-	-	-	-	-	-	-	5.6%	-	-	-
C4BPB	-	-	-	-	-	-	-	-	-	-	-	-	1.4%	-	-	-	-	-	-
C4ORF17	-	-	-	-	-	-	-	-	-	-	-	-	1.4%	-	-	-	-	-	-
C4ORF19	-	-	-	-	-	-	-	-	-	1.3%	-	-	1.4%	-	-	-	-	-	-
C4ORF46	-	-	-	-	-	-	-	-	-	2.7%	-	-	1.4%	-	-	-	-	-	-
C4ORF48	-	-	-	-	-	-	-	-	-	1.3%	-	-	-	-	-	-	-	-	-
C4ORF50	-	-	-	-	-	-	-	-	-	1.3%	-	-	-	-	-	-	-	-	-
C5	-	-	-	-	-	-	-	-	-	2.7%	-	-	4.3%	-	-	-	-	-	-
C5ORF22	-	-	-	-	-	-	-	-	2.9%	1.3%	-	-	-	-	-	-	-	-	-
C5ORF24	-	-	-	-	-	-	-	-	-	-	-	-	1.4%	-	-	-	-	-	-
C5ORF30	-	-	-	-	-	-	-	-	-	-	-	-	1.4%	-	-	-	-	-	-
C5ORF34	-	-	-	-	-	-	-	-	-	1.3%	-	-	-	-	-	5.6%	-	-	-
C5ORF38	-	-	-	-	-	-	-	-	-	-	-	-	1.4%	-	-	-	-	-	-
C5ORF49	-	-	-	-	-	-	-	-	-	1.3%	-	-	1.4%	-	-	-	-	-	-
C5ORF64	-	-	-	-	-	-	-	-	-	-	-	-	1.4%	-	-	-	-	-	-
C6	-	-	-	-	-	-	-	-	2.9%	2.7%	-	-	1.4%	-	-	-	-	-	-
C6ORF118	-	-	-	-	-	-	-	-	2.9%	-	-	-	-	-	-	-	-	-	-
C6ORF120	-	-	-	-	-	-	-	-	-	-	-	-	1.4%	-	-	-	-	-	-
C6ORF132	-	-	-	-	-	-	-	-	-	1.3%	-	-	-	-	-	-	-	-	-
C6ORF163	-	-	-	-	-	-	-	-	2.9%	-	-	-	-	-	-	-	-	-	-
C6ORF47	-	-	-	-	-	-	-	-	2.9%	-	-	-	2.9%	-	-	-	-	-	-
C6ORF58	-	-	-	-	-	-	-	-	-	1.3%	-	-	1.4%	-	-	-	-	-	-
C6ORF62	-	-	-	-	-	-	-	-	-	1.3%	-	-	-	-	-	-	-	-	-
C6ORF89	-	-	-	-	-	-	-	-	2.9%	-	-	-	4.3%	-	-	-	-	-	-
C7	-	-	-	-	-	-	-	-	2.9%	-	-	-	2.9%	-	-	-	-	-	-
C7ORF25	-	-	-	-	-	-	-	-	-	2.7%	-	-	1.4%	-	-	-	-	-	-
C7ORF26	-	-	-	-	-	-	-	-	2.9%	-	-	-	1.4%	-	-	-	-	-	-
C7ORF50	-	-	-	-	-	-	-	-	-	-	-	-	1.4%	-	-	-	-	-	-
C7ORF57	-	-	-	-	-	-	-	-	-	4.0%	-	-	1.4%	-	-	-	-	-	-
C7ORF65	-	-	-	-	-	-	-	-	-	-	-	-	1.4%	-	-	-	-	-	-
C7ORF66	-	-	-	-	-	-	-	-	-	1.3%	-	-	1.4%	-	-	-	-	-	-
C8A	-	-	-	-	-	-	-	-	-	1.3%	-	-	4.3%	-	-	-	-	-	-
C8B	-	-	-	-	-	-	-	-	-	1.3%	-	-	2.9%	-	-	-	-	-	-
C8ORF31	-	-	-	-	-	-	-	-	-	2.7%	-	-	-	-	-	-	-	-	-
C8ORF34	-	-	-	-	-	-	-	-	8.8%	4.0%	-	-	-	-	-	-	-	-	-
C8ORF74	-	-	-	-	-	-	-	-	-	2.7%	-	-	-	-	-	-	-	-	-
C9	-	-	-	-	-	-	-	-	2.9%	1.3%	-	-	1.4%	-	-	-	-	-	-
C9ORF129	-	-	-	-	-	-	-	-	-	-	-	-	1.4%	-	-	-	-	-	-
C9ORF131	-	-	-	-	-	-	-	-	-	1.3%	-	-	2.9%	-	-	5.6%	-	-	-
C9ORF16	-	-	-	-	-	-	-	-	2.9%	-	-	-	-	-	-	-	-	-	-
C9ORF170	-	-	-	-	-	-	-	-	-	-	-	-	1.4%	-	-	-	-	-	-
C9ORF24	-	-	-	-	-	-	-	-	-	1.3%	-	-	-	-	-	-	-	-	-
C9ORF43	-	-	-	-	-	-	-	-	-	-	-	-	2.9%	-	-	-	-	-	-
C9ORF64	-	-	-	-	-	-	-	-	-	2.7%	-	-	-	-	-	-	-	-	-
C9ORF72	-	-	-	-	-	-	-	-	-	-	-	-	2.9%	-	-	-	-	-	-
C9ORF78	-	-	-	-	-	-	-	-	-	-	-	-	1.4%	-	-	-	-	-	-
CA1	-	-	-	-	-	-	-	-	-	1.3%	-	-	1.4%	-	-	-	-	-	-
CA10	-	-	-	-	-	-	-	-	-	2.7%	-	-	-	-	-	-	-	-	-
CA11	-	-	-	-	-	-	-	-	-	-	-	-	1.4%	-	-	-	-	-	-
CA2	-	-	-	-	-	-	-	-	-	-	-	-	4.3%	-	-	5.6%	-	-	-
CA3	-	-	-	-	-	-	-	-	-	2.7%	-	-	1.4%	-	-	-	-	-	-
CA4	-	-	-	-	-	-	-	-	-	-	-	-	1.4%	-	-	-	-	-	-
CA5A	-	-	-	-	-	-	-	-	-	-	-	-	2.9%	-	-	-	-	-	-
CA6	-	-	-	-	-	-	-	-	-	1.3%	-	-	-	-	-	-	-	-	-
CA7	-	-	-	-	-	-	-	-	-	1.3%	-	-	-	-	-	-	-	-	-
CA8	-	-	-	-	-	-	-	-	-	1.3%	-	-	1.4%	-	-	-	-	-	-
CA9	-	-	-	-	-	-	-	-	-	-	-	-	1.4%	-	-	-	-	-	-
CAAP1	-	-	-	-	-	-	-	-	2.9%	-	-	-	-	-	-	-	-	-	-
CAB39L	-	-	-	-	-	-	-	-	-	-	-	-	2.9%	-	-	-	-	-	-
CABIN1	-	-	-	-	-	-	-	-	5.9%	1.3%	-	-	5.7%	-	-	5.6%	-	-	-
CABLES2	-	-	-	-	-	-	-	-	-	1.3%	-	-	1.4%	-	-	-	-	-	-
CABS1	-	-	-	-	-	-	-	-	-	-	-	-	1.4%	-	-	5.6%	-	-	-
CACHD1	-	-	-	-	-	-	-	-	2.9%	2.7%	-	-	2.9%	-	-	5.6%	-	-	-
CACNA1A	-	-	-	-	-	-	-	-	-	4.0%	-	-	2.9%	-	-	-	-	-	-
CACNA1B	-	-	-	-	-	-	-	-	-	5.3%	-	-	5.7%	-	-	-	-	-	-
CACNA1C	-	-	-	-	-	-	-	-	-	6.7%	-	-	8.6%	-	-	-	-	-	-
CACNA1D	-	-	-	-	-	-	-	-	2.9%	4.0%	-	-	5.7%	-	-	-	-	-	-
CACNA1E	-	-	-	-	-	-	-	-	11.8%	5.3%	-	-	7.1%	-	-	-	-	-	13%*
CACNA1F	-	-	-	-	-	-	-	-	2.9%	4.0%	-	-	1.4%	-	-	-	-	-	-
CACNA1G	-	-	-	-	-	-	-	-	-	5.3%	-	-	5.7%	-	-	-	-	-	-
CACNA1H	-	-	-	-	-	-	-	-	2.9%	8.0%	-	-	10.0%	-	-	-	-	-	-
CACNA1I	-	-	-	-	-	-	-	-	8.8%	4.0%	-	-	1.4%	-	-	-	-	-	-
CACNA1S	-	-	-	-	-	-	-	-	2.9%	1.3%	-	-	7.1%	-	-	5.6%	-	-	-
CACNA2D1	-	-	-	-	-	-	-	-	5.9%	8.0%	-	-	4.3%	-	-	-	-	-	-
CACNA2D2	-	-	-	-	-	-	-	-	-	-	-	-	2.9%	-	-	5.6%	-	-	-
CACNA2D3	-	-	-	-	-	-	-	-	5.9%	2.7%	-	-	8.6%	-	-	-	-	-	-
CACNA2D4	-	-	-	-	-	-	-	-	-	1.3%	-	-	1.4%	-	-	-	-	-	-
CACNB1	-	-	-	-	-	-	-	-	-	1.3%	-	-	2.9%	-	-	-	-	-	-
CACNB2	-	-	-	-	-	-	-	-	-	5.3%	-	-	-	-	-	11.1%	-	-	-
CACNB4	-	-	-	-	-	-	-	-	2.9%	2.7%	-	-	2.9%	-	-	-	-	-	-
CACNG1	-	-	-	-	-	-	-	-	-	-	-	-	4.3%	-	-	-	-	-	-
CACNG3	-	-	-	-	-	-	-	-	-	1.3%	-	-	2.9%	-	-	5.6%	-	-	-
CACNG4	-	-	-	-	-	-	-	-	2.9%	1.3%	-	-	-	-	-	-	-	-	-
CACNG7	-	-	-	-	-	-	-	-	-	-	-	-	2.9%	-	-	-	-	-	-
CACNG8	-	-	-	-	-	-	-	-	-	-	-	-	1.4%	-	-	-	-	-	-
CACTIN	-	-	-	-	-	-	-	-	-	2.7%	-	-	2.9%	-	-	-	-	-	-
CACYBP	-	-	-	-	-	-	-	-	-	2.7%	-	-	-	-	-	5.6%	-	-	-
CAD	-	-	-	-	-	-	-	-	-	2.7%	-	-	10.0%	-	-	11.1%	-	-	-
CADM1	-	-	-	-	-	-	-	-	2.9%	-	-	-	1.4%	-	-	-	-	-	-
CADM2	-	-	-	-	-	-	-	-	2.9%	2.7%	-	-	1.4%	-	-	-	-	-	-
CADM3	-	-	-	-	-	-	-	-	-	2.7%	-	-	2.9%	-	-	5.6%	-	-	-
CADM4	-	-	-	-	-	-	-	-	-	-	-	-	1.4%	-	-	-	-	-	-
CADPS	-	-	-	-	-	-	-	-	5.9%	-	-	-	1.4%	-	-	5.6%	-	-	-
CADPS2	-	-	-	-	-	-	-	-	2.9%	1.3%	-	-	1.4%	-	-	-	-	-	-
CAGE1	-	-	-	-	-	-	-	-	-	-	-	-	1.4%	-	-	-	-	-	-
CALCOCO1	-	-	-	-	-	-	-	-	-	-	-	-	2.9%	-	-	-	-	-	-
CALCRL	-	-	-	-	-	-	-	-	-	2.7%	-	-	2.9%	-	-	-	-	-	-
CALD1	-	-	-	-	-	-	-	-	-	2.7%	-	-	-	-	-	11.1%	-	-	-
CALHM1	-	-	-	-	-	-	-	-	2.9%	2.7%	-	-	-	-	-	-	-	-	-
CALHM5	-	-	-	-	-	-	-	-	-	-	-	-	1.4%	-	-	-	-	-	-
CALHM6	-	-	-	-	-	-	-	-	-	1.3%	-	-	-	-	-	-	-	-	-
CALM1	-	-	-	-	-	-	-	-	-	-	-	-	1.4%	-	-	-	-	-	-
CALML4	-	-	-	-	-	-	-	-	-	1.3%	-	-	-	-	-	5.6%	-	-	-
CALN1	-	-	-	-	-	-	-	-	2.9%	4.0%	-	-	1.4%	-	-	-	-	-	-
CALR	-	-	-	-	-	-	-	-	-	-	-	-	1.4%	-	-	-	-	-	-
CALR3	-	-	-	-	-	-	-	-	-	1.3%	-	-	-	-	-	-	-	-	-
CAMK1	-	-	-	-	-	-	-	-	2.9%	-	-	-	-	-	-	-	-	-	-
CAMK1G	-	-	-	-	-	-	-	-	2.9%	1.3%	-	-	2.9%	-	-	-	-	-	-
CAMK2A	-	-	-	-	-	-	-	-	-	1.3%	-	-	-	-	-	-	-	-	-
CAMK2B	-	-	-	-	-	-	-	-	-	4.0%	-	-	1.4%	-	-	-	-	-	-
CAMK4	-	-	-	-	-	-	-	-	-	-	-	-	2.9%	-	-	-	-	-	-
CAMKV	-	-	-	-	-	-	-	-	2.9%	2.7%	-	-	4.3%	-	-	5.6%	-	-	-
CAMSAP1	-	-	-	-	-	-	-	-	-	5.3%	-	-	1.4%	-	-	-	-	-	-
CAMSAP2	-	-	-	-	-	-	-	-	-	2.7%	-	-	1.4%	-	-	5.6%	-	-	-
CAMSAP3	-	-	-	-	-	-	-	-	-	4.0%	-	-	4.3%	-	-	-	-	-	-
CAMTA1	-	-	-	-	-	-	-	-	-	2.7%	-	-	-	-	-	11.1%	-	-	-
CAMTA2	-	-	-	-	-	-	-	-	2.9%	4.0%	-	-	8.6%	-	-	11.1%	-	-	-
CAND1	-	-	-	-	-	-	-	-	2.9%	1.3%	-	-	2.9%	-	-	5.6%	-	-	-
CAND2	-	-	-	-	-	-	-	-	5.9%	5.3%	-	-	7.1%	-	-	11.1%	-	-	-
CANT1	-	-	-	-	-	-	-	-	-	1.3%	-	-	-	-	-	-	-	-	-
CAP1	-	-	-	-	-	-	-	-	-	1.3%	-	-	1.4%	-	-	-	-	-	-
CAP2	-	-	-	-	-	-	-	-	2.9%	-	-	-	-	-	-	5.6%	-	-	-
CAPG	-	-	-	-	-	-	-	-	-	-	-	-	1.4%	-	-	-	-	-	-
CAPN1	-	-	-	-	-	-	-	-	-	-	-	-	2.9%	-	-	-	-	-	-
CAPN11	-	-	-	-	-	-	-	-	-	2.7%	-	-	1.4%	-	-	-	-	-	-
CAPN12	-	-	-	-	-	-	-	-	2.9%	2.7%	-	-	-	-	-	5.6%	-	-	-
CAPN13	-	-	-	-	-	-	-	-	2.9%	2.7%	-	-	1.4%	-	-	-	-	-	-
CAPN14	-	-	-	-	-	-	-	-	-	1.3%	-	-	-	-	-	-	-	-	-
CAPN2	-	-	-	-	-	-	-	-	-	1.3%	-	-	4.3%	-	-	-	-	-	-
CAPN3	-	-	-	-	-	-	-	-	2.9%	5.3%	-	-	2.9%	-	-	5.6%	-	-	-
CAPN5	-	-	-	-	-	-	-	-	-	-	-	-	2.9%	-	-	-	-	-	-
CAPN6	-	-	-	-	-	-	-	-	-	1.3%	-	-	1.4%	-	-	-	-	-	-
CAPN7	-	-	-	-	-	-	-	-	2.9%	-	-	-	-	-	-	5.6%	-	-	-
CAPN9	-	-	-	-	-	-	-	-	-	5.3%	-	-	2.9%	-	-	11.1%	-	-	-
CAPRIN1	-	-	-	-	-	-	-	-	2.9%	1.3%	-	-	-	-	-	-	-	-	-
CAPRIN2	-	-	-	-	-	-	-	-	-	1.3%	-	-	2.9%	-	-	-	-	-	-
CAPS2	-	-	-	-	-	-	-	-	-	2.7%	-	-	-	-	-	-	-	-	-
CAPSL	-	-	-	-	-	-	-	-	-	1.3%	-	-	1.4%	-	-	-	-	-	-
CAPZA3	-	-	-	-	-	-	-	-	2.9%	1.3%	-	-	-	-	-	-	-	-	-
CARD10	-	-	-	-	-	-	-	-	2.9%	-	-	-	1.4%	-	-	-	-	-	-
CARD11	-	-	-	-	-	-	-	-	2.9%	2.7%	-	-	10.0%	-	-	-	-	-	-
CARD14	-	-	-	-	-	-	-	-	2.9%	-	-	-	1.4%	-	-	5.6%	-	-	-
CARD16	-	-	-	-	-	-	-	-	-	-	-	-	-	-	-	5.6%	-	-	-
CARD6	-	-	-	-	-	-	-	-	-	-	-	-	-	-	-	5.6%	-	-	-
CARD9	-	-	-	-	-	-	-	-	-	1.3%	-	-	2.9%	-	-	-	-	-	-
CARF	-	-	-	-	-	-	-	-	2.9%	-	-	-	2.9%	-	-	-	-	-	-
CARHSP1	-	-	-	-	-	-	-	-	-	1.3%	-	-	-	-	-	-	-	-	-
CARM1	-	-	-	-	-	-	-	-	-	-	-	-	1.4%	-	-	5.6%	-	-	-
CARMIL1	-	-	-	-	-	-	-	-	-	-	-	-	1.4%	-	-	-	-	-	-
CARMIL2	-	-	-	-	-	-	-	-	-	-	-	-	5.7%	-	-	-	-	-	-
CARMIL3	-	-	-	-	-	-	-	-	-	-	-	-	4.3%	-	-	-	-	-	-
CARNMT1	-	-	-	-	-	-	-	-	-	-	-	-	-	-	-	5.6%	-	-	-
CARNS1	-	-	-	-	-	-	-	-	-	2.7%	-	-	1.4%	-	-	-	-	-	-
CARS	-	-	-	-	-	-	-	-	2.9%	-	-	-	-	-	-	5.6%	-	-	-
CARS2	-	-	-	-	-	-	-	-	2.9%	1.3%	-	-	-	-	-	-	-	-	-
CARTPT	-	-	-	-	-	-	-	-	-	-	-	-	1.4%	-	-	-	-	-	-
CASC3	-	-	-	-	-	-	-	-	-	-	-	-	1.4%	-	-	-	-	-	-
CASD1	-	-	-	-	-	-	-	-	2.9%	1.3%	-	-	5.7%	-	-	5.6%	-	-	-
CASK	-	-	-	-	-	-	-	-	-	2.7%	-	-	1.4%	-	-	-	-	-	-
CASKIN1	-	-	-	-	-	-	-	-	-	-	-	-	1.4%	-	-	-	-	-	-
CASKIN2	-	-	-	-	-	-	-	-	-	-	-	-	2.9%	-	-	-	-	-	-
CASP1	-	-	-	-	-	-	-	-	-	1.3%	-	-	-	-	-	-	-	-	-
CASP10	-	-	-	-	-	-	-	-	-	2.7%	-	-	-	-	-	-	-	-	-
CASP12	-	-	-	-	-	-	-	-	-	1.3%	-	-	-	-	-	-	-	-	-
CASP14	-	-	-	-	-	-	-	-	2.9%	2.7%	-	-	-	-	-	-	-	-	-
CASP2	-	-	-	-	-	-	-	-	-	-	-	-	1.4%	-	-	5.6%	-	-	-
CASP3	-	-	-	-	-	-	-	-	-	1.3%	-	-	-	-	-	-	-	-	-
CASP4	-	-	-	-	-	-	-	-	-	1.3%	-	-	1.4%	-	-	-	-	-	-
CASP5	-	-	-	-	-	-	-	-	2.9%	5.3%	-	-	4.3%	-	-	-	-	-	-
CASP6	-	-	-	-	-	-	-	-	-	1.3%	-	-	-	-	-	-	-	-	-
CASP8	-	-	-	-	-	-	-	-	-	2.7%	-	-	2.9%	-	-	-	-	-	-
CASP9	-	-	-	-	-	-	-	-	-	-	-	-	1.4%	-	-	-	-	-	-
CASQ1	-	-	-	-	-	-	-	-	-	-	-	-	1.4%	-	-	-	-	-	-
CASQ2	-	-	-	-	-	-	-	-	-	4.0%	-	-	-	-	-	-	-	-	-
CASR	-	-	-	-	-	-	-	-	2.9%	1.3%	-	-	4.3%	-	-	5.6%	-	-	-
CASS4	-	-	-	-	-	-	-	-	-	2.7%	-	-	1.4%	-	-	5.6%	-	-	-
CAST	-	-	-	-	-	-	-	-	-	2.7%	-	-	1.4%	-	-	-	-	-	-
CASZ1	-	-	-	-	-	-	-	-	2.9%	2.7%	-	-	4.3%	-	-	-	-	-	-
CATIP	-	-	-	-	-	-	-	-	-	-	-	-	1.4%	-	-	-	-	-	-
CATSPER1	-	-	-	-	-	-	-	-	-	1.3%	-	-	2.9%	-	-	5.6%	-	-	-
CATSPER2	-	-	-	-	-	-	-	-	2.9%	-	-	-	2.9%	-	-	-	-	-	-
CATSPER3	-	-	-	-	-	-	-	-	-	1.3%	-	-	2.9%	-	-	-	-	-	-
CATSPER4	-	-	-	-	-	-	-	-	2.9%	-	-	-	2.9%	-	-	-	-	-	-
CATSPERB	-	-	-	-	-	-	-	-	-	1.3%	-	-	2.9%	-	-	-	-	-	-
CATSPERD	-	-	-	-	-	-	-	-	-	1.3%	-	-	-	-	-	5.6%	-	-	-
CATSPERE	-	-	-	-	-	-	-	-	2.9%	2.7%	-	-	4.3%	-	-	-	-	-	-
CATSPERG	-	-	-	-	-	-	-	-	-	4.0%	-	-	5.7%	-	-	-	-	-	-
CAVIN4	-	-	-	-	-	-	-	-	2.9%	1.3%	-	-	1.4%	-	-	-	-	-	-
CBFA2T3	-	-	-	-	-	-	-	-	-	4.0%	-	-	1.4%	-	-	-	-	-	-
CBFB	-	-	-	-	-	-	-	-	-	-	-	-	1.4%	-	-	-	-	-	-
CBL	-	-	-	-	-	-	-	-	-	-	-	-	1.4%	-	-	-	-	-	-
CBLB	-	-	-	-	-	-	0.0129032	-	-	-	-	-	-	-	-	-	-	-	-
CBLC	-	-	-	-	-	-	-	-	2.9%	-	-	-	1.4%	-	-	-	-	-	-
CBLIF	-	-	-	-	-	-	-	-	-	1.3%	-	-	2.9%	-	-	5.6%	-	-	-
CBLL1	-	-	-	-	-	-	-	-	-	2.7%	-	-	-	-	-	5.6%	-	-	-
CBLL2	-	-	-	-	-	-	-	-	-	2.7%	-	-	2.9%	-	-	-	-	-	-
CBLN2	-	-	-	-	-	-	-	-	-	1.3%	-	-	1.4%	-	-	-	-	-	-
CBLN3	-	-	-	-	-	-	-	-	2.9%	-	-	-	-	-	-	-	-	-	-
CBLN4	-	-	-	-	-	-	-	-	-	1.3%	-	-	-	-	-	5.6%	-	-	-
CBR1	-	-	-	-	-	-	-	-	-	1.3%	-	-	-	-	-	-	-	-	-
CBR3	-	-	-	-	-	-	-	-	2.9%	-	-	-	-	-	-	-	-	-	-
CBS	-	-	-	-	-	-	-	-	2.9%	1.3%	-	-	1.4%	-	-	-	-	-	-
CBWD1	-	-	-	-	-	-	-	-	-	-	-	-	2.9%	-	-	-	-	-	-
CBWD5	-	-	-	-	-	-	-	-	-	-	-	-	2.9%	-	-	-	-	-	-
CBWD6	-	-	-	-	-	-	-	-	-	-	-	-	2.9%	-	-	-	-	-	-
CBX1	-	-	-	-	-	-	-	-	-	-	-	-	1.4%	-	-	-	-	-	-
CBX2	-	-	-	-	-	-	-	-	-	-	-	-	1.4%	-	-	-	-	-	-
CBX3	-	-	-	-	-	-	-	-	-	-	-	-	1.4%	-	-	-	-	-	-
CBX4	-	-	-	-	-	-	-	-	-	-	-	-	2.9%	-	-	-	-	-	-
CBX5	-	-	-	-	-	-	-	-	-	-	-	-	1.4%	-	-	-	-	-	-
CBX6	-	-	-	-	-	-	-	-	-	-	-	-	2.9%	-	-	5.6%	-	-	-
CC2D1A	-	-	-	-	-	-	-	-	-	1.3%	-	-	-	-	-	5.6%	-	-	-
CC2D1B	-	-	-	-	-	-	-	-	-	2.7%	-	-	1.4%	-	-	5.6%	-	-	-
CC2D2A	-	-	-	-	-	-	-	-	5.9%	1.3%	-	-	2.9%	-	-	-	-	-	-
CC2D2B	-	-	-	-	-	-	-	-	-	1.3%	-	-	1.4%	-	-	-	-	-	-
CCAR1	-	-	-	-	-	-	-	-	-	4.0%	-	-	5.7%	-	-	-	-	-	-
CCAR2	-	-	-	-	-	-	-	-	-	-	-	-	5.7%	-	-	11.1%	-	-	-
CCBE1	-	-	-	-	-	-	-	-	-	1.3%	-	-	-	-	-	-	-	-	-
CCDC102A	-	-	-	-	-	-	-	-	-	-	-	-	1.4%	-	-	-	-	-	-
CCDC102B	-	-	-	-	-	-	-	-	-	4.0%	-	-	2.9%	-	-	-	-	-	-
CCDC103	-	-	-	-	-	-	-	-	-	-	-	-	1.4%	-	-	-	-	-	-
CCDC105	-	-	-	-	-	-	-	-	2.9%	2.7%	-	-	-	-	-	-	-	-	-
CCDC107	-	-	-	-	-	-	-	-	-	-	-	-	2.9%	-	-	-	-	-	-
CCDC110	-	-	-	-	-	-	-	-	-	1.3%	-	-	1.4%	-	-	-	-	-	-
CCDC112	-	-	-	-	-	-	-	-	-	5.3%	-	-	2.9%	-	-	-	-	-	-
CCDC114	-	-	-	-	-	-	-	-	-	2.7%	-	-	-	-	-	5.6%	-	-	-
CCDC115	-	-	-	-	-	-	-	-	-	1.3%	-	-	1.4%	-	-	-	-	-	-
CCDC116	-	-	-	-	-	-	-	-	2.9%	1.3%	-	-	1.4%	-	-	5.6%	-	-	-
CCDC120	-	-	-	-	-	-	-	-	-	2.7%	-	-	2.9%	-	-	-	-	-	-
CCDC122	-	-	-	-	-	-	-	-	-	1.3%	-	-	1.4%	-	-	-	-	-	-
CCDC124	-	-	-	-	-	-	-	-	-	-	-	-	1.4%	-	-	-	-	-	-
CCDC130	-	-	-	-	-	-	-	-	2.9%	2.7%	-	-	-	-	-	11.1%	-	-	-
CCDC134	-	-	-	-	-	-	-	-	-	1.3%	-	-	-	-	-	-	-	-	-
CCDC137	-	-	-	-	-	-	-	-	-	1.3%	-	-	-	-	-	-	-	-	-
CCDC138	-	-	-	-	-	-	-	-	-	1.3%	-	-	1.4%	-	-	-	-	-	-
CCDC14	-	-	-	-	-	-	-	-	-	5.3%	-	-	1.4%	-	-	-	-	-	-
CCDC141	-	-	-	-	-	-	-	-	2.9%	5.3%	-	-	2.9%	-	-	-	-	-	-
CCDC142	-	-	-	-	-	-	-	-	-	-	-	-	4.3%	-	-	-	-	-	-
CCDC144A	-	-	-	-	-	-	-	-	-	-	-	-	2.9%	-	-	-	-	-	-
CCDC146	-	-	-	-	-	-	-	-	-	2.7%	-	-	-	-	-	11.1%	-	-	-
CCDC148	-	-	-	-	-	-	-	-	-	2.7%	-	-	4.3%	-	-	-	-	-	-
CCDC149	-	-	-	-	-	-	-	-	-	1.3%	-	-	-	-	-	-	-	-	-
CCDC15	-	-	-	-	-	-	-	-	2.9%	5.3%	-	-	1.4%	-	-	-	-	-	-
CCDC150	-	-	-	-	-	-	-	-	-	2.7%	-	-	2.9%	-	-	-	-	-	-
CCDC151	-	-	-	-	-	-	-	-	-	1.3%	-	-	2.9%	-	-	-	-	-	-
CCDC152	-	-	-	-	-	-	-	-	2.9%	-	-	-	-	-	-	-	-	-	-
CCDC155	-	-	-	-	-	-	-	-	2.9%	4.0%	-	-	-	-	-	-	-	-	-
CCDC157	-	-	-	-	-	-	-	-	-	-	-	-	1.4%	-	-	-	-	-	-
CCDC158	-	-	-	-	-	-	-	-	2.9%	13.3%	-	-	-	-	-	-	-	-	-
CCDC159	-	-	-	-	-	-	-	-	2.9%	-	-	-	1.4%	-	-	-	-	-	-
CCDC160	-	-	-	-	-	-	-	-	-	4.0%	-	-	-	-	-	-	-	-	-
CCDC168	-	-	-	-	-	-	-	-	2.9%	5.3%	-	-	-	-	-	-	-	-	-
CCDC169-SOHLH2	-	-	-	-	-	-	-	-	-	-	-	-	5.7%	-	-	-	-	-	-
CCDC17	-	-	-	-	-	-	-	-	-	1.3%	-	-	2.9%	-	-	-	-	-	-
CCDC170	-	-	-	-	-	-	-	-	-	1.3%	-	-	1.4%	-	-	-	-	-	-
CCDC171	-	-	-	-	-	-	-	-	-	1.3%	-	-	4.3%	-	-	-	-	-	-
CCDC172	-	-	-	-	-	-	-	-	-	4.0%	-	-	1.4%	-	-	-	-	-	-
CCDC174	-	-	-	-	-	-	-	-	-	2.7%	-	-	-	-	-	5.6%	-	-	-
CCDC175	-	-	-	-	-	-	-	-	-	4.0%	-	-	-	-	-	-	-	-	-
CCDC178	-	-	-	-	-	-	-	-	2.9%	5.3%	-	-	5.7%	-	-	11.1%	-	-	-
CCDC18	-	-	-	-	-	-	-	-	2.9%	8.0%	-	-	2.9%	-	-	5.6%	-	-	-
CCDC180	-	-	-	-	-	-	-	-	-	5.3%	-	-	4.3%	-	-	11.1%	-	-	-
CCDC181	-	-	-	-	-	-	-	-	-	4.0%	-	-	2.9%	-	-	5.6%	-	-	-
CCDC183	-	-	-	-	-	-	-	-	2.9%	-	-	-	-	-	-	-	-	-	-
CCDC184	-	-	-	-	-	-	-	-	-	-	-	-	1.4%	-	-	-	-	-	-
CCDC185	-	-	-	-	-	-	-	-	-	-	-	-	1.4%	-	-	-	-	-	-
CCDC191	-	-	-	-	-	-	-	-	-	-	-	-	4.3%	-	-	11.1%	-	-	-
CCDC198	-	-	-	-	-	-	-	-	-	-	-	-	2.9%	-	-	-	-	-	-
CCDC25	-	-	-	-	-	-	-	-	-	-	-	-	1.4%	-	-	-	-	-	-
CCDC27	-	-	-	-	-	-	-	-	2.9%	-	-	-	-	-	-	-	-	-	-
CCDC28A	-	-	-	-	-	-	-	-	-	5.3%	-	-	-	-	-	5.6%	-	-	-
CCDC3	-	-	-	-	-	-	-	-	-	-	-	-	2.9%	-	-	-	-	-	-
CCDC30	-	-	-	-	-	-	-	-	2.9%	-	-	-	-	-	-	-	-	-	-
CCDC33	-	-	-	-	-	-	-	-	-	1.3%	-	-	2.9%	-	-	11.1%	-	-	-
CCDC34	-	-	-	-	-	-	-	-	2.9%	1.3%	-	-	-	-	-	-	-	-	-
CCDC36	-	-	-	-	-	-	-	-	-	-	-	-	2.9%	-	-	-	-	-	-
CCDC38	-	-	-	-	-	-	-	-	-	1.3%	-	-	5.7%	-	-	5.6%	-	-	-
CCDC39	-	-	-	-	-	-	-	-	2.9%	4.0%	-	-	4.3%	-	-	-	-	-	-
CCDC40	-	-	-	-	-	-	-	-	-	2.7%	-	-	7.1%	-	-	5.6%	-	-	-
CCDC42	-	-	-	-	-	-	-	-	-	-	-	-	4.3%	-	-	-	-	-	-
CCDC43	-	-	-	-	-	-	-	-	-	1.3%	-	-	2.9%	-	-	-	-	-	-
CCDC47	-	-	-	-	-	-	-	-	-	8.0%	-	-	2.9%	-	-	-	-	-	-
CCDC50	-	-	-	-	-	-	-	-	2.9%	-	-	-	-	-	-	-	-	-	-
CCDC57	-	-	-	-	-	-	-	-	2.9%	2.7%	-	-	-	-	-	-	-	-	-
CCDC60	-	-	-	-	-	-	-	-	-	-	-	-	2.9%	-	-	-	-	-	-
CCDC61	-	-	-	-	-	-	-	-	-	1.3%	-	-	-	-	-	-	-	-	-
CCDC62	-	-	-	-	-	-	-	-	2.9%	-	-	-	-	-	-	-	-	-	-
CCDC63	-	-	-	-	-	-	-	-	2.9%	2.7%	-	-	1.4%	-	-	5.6%	-	-	-
CCDC66	-	-	-	-	-	-	-	-	-	2.7%	-	-	2.9%	-	-	5.6%	-	-	-
CCDC68	-	-	-	-	-	-	-	-	-	-	-	-	1.4%	-	-	-	-	-	-
CCDC69	-	-	-	-	-	-	-	-	-	1.3%	-	-	1.4%	-	-	-	-	-	-
CCDC7	-	-	-	-	-	-	-	-	-	2.7%	-	-	5.7%	-	-	11.1%	-	-	-
CCDC70	-	-	-	-	-	-	-	-	5.9%	-	-	-	1.4%	-	-	-	-	-	-
CCDC71	-	-	-	-	-	-	-	-	-	-	-	-	1.4%	-	-	-	-	-	-
CCDC73	-	-	-	-	-	-	-	-	-	4.0%	-	-	2.9%	-	-	16.7%	-	-	-
CCDC74B	-	-	-	-	-	-	-	-	-	-	-	-	2.9%	-	-	-	-	-	-
CCDC78	-	-	-	-	-	-	-	-	-	1.3%	-	-	1.4%	-	-	-	-	-	-
CCDC8	-	-	-	-	-	-	-	-	-	1.3%	-	-	1.4%	-	-	-	-	-	-
CCDC80	-	-	-	-	-	-	-	-	5.9%	4.0%	-	-	2.9%	-	-	-	-	-	-
CCDC81	-	-	-	-	-	-	-	-	-	1.3%	-	-	1.4%	-	-	-	-	-	-
CCDC82	-	-	-	-	-	-	-	-	-	-	-	-	1.4%	-	-	-	-	-	-
CCDC83	-	-	-	-	-	-	-	-	-	-	-	-	1.4%	-	-	5.6%	-	-	-
CCDC85A	-	-	-	-	-	-	-	-	2.9%	4.0%	-	-	1.4%	-	-	-	-	-	-
CCDC86	-	-	-	-	-	-	-	-	-	-	-	-	1.4%	-	-	-	-	-	-
CCDC87	-	-	-	-	-	-	-	-	-	1.3%	-	-	2.9%	-	-	-	-	-	-
CCDC88A	-	-	-	-	-	-	-	-	2.9%	1.3%	-	-	4.3%	-	-	-	-	-	-
CCDC88C	-	-	-	-	-	-	-	-	-	2.7%	-	-	-	-	-	-	-	-	-
CCDC89	-	-	-	-	-	-	-	-	-	2.7%	-	-	-	-	-	-	-	-	-
CCDC9	-	-	-	-	-	-	-	-	-	-	-	-	1.4%	-	-	-	-	-	-
CCDC91	-	-	-	-	-	-	-	-	-	-	-	-	1.4%	-	-	-	-	-	-
CCDC92	-	-	-	-	-	-	-	-	-	1.3%	-	-	1.4%	-	-	-	-	-	-
CCDC93	-	-	-	-	-	-	-	-	5.9%	2.7%	-	-	1.4%	-	-	-	-	-	-
CCDC96	-	-	-	-	-	-	-	-	-	1.3%	-	-	2.9%	-	-	-	-	-	-
CCDC97	-	-	-	-	-	-	-	-	-	-	-	-	1.4%	-	-	-	-	-	-
CCDC9B	-	-	-	-	-	-	-	-	-	1.3%	-	-	1.4%	-	-	-	-	-	-
CCER1	-	-	-	-	-	-	-	-	2.9%	1.3%	-	-	2.9%	-	-	-	-	-	-
CCHCR1	-	-	-	-	-	-	-	-	-	-	-	-	1.4%	-	-	-	-	-	-
CCIN	-	-	-	-	-	-	-	-	-	1.3%	-	-	1.4%	-	-	-	-	-	-
CCKAR	-	-	-	-	-	-	-	-	2.9%	2.7%	-	-	-	-	-	-	-	-	-
CCKBR	-	-	-	-	-	-	-	-	-	1.3%	-	-	4.3%	-	-	5.6%	-	-	-
CCL20	-	-	-	-	-	-	-	-	-	1.3%	-	-	1.4%	-	-	-	-	-	-
CCL24	-	-	-	-	-	-	-	-	2.9%	-	-	-	-	-	-	-	-	-	-
CCL7	-	-	-	-	-	-	-	-	-	1.3%	-	-	-	-	-	5.6%	-	-	-
CCM2L	-	-	-	-	-	-	-	-	-	2.7%	-	-	1.4%	-	-	-	-	-	-
CCN1	-	-	-	-	-	-	-	-	-	-	-	-	1.4%	-	-	-	-	-	-
CCN4	-	-	-	-	-	-	-	-	-	4.0%	-	-	1.4%	-	-	-	-	-	-
CCN5	-	-	-	-	-	-	-	-	-	1.3%	-	-	1.4%	-	-	-	-	-	-
CCN6	-	-	-	-	-	-	-	-	-	1.3%	-	-	1.4%	-	-	-	-	-	-
CCNA1	-	-	-	-	-	-	-	-	-	4.0%	-	-	-	-	-	-	-	-	-
CCNB1IP1	-	-	-	-	-	-	-	-	2.9%	-	-	-	-	-	-	-	-	-	-
CCNB3	-	-	-	-	-	-	-	-	2.9%	1.3%	-	-	1.4%	-	-	-	-	-	-
CCND1	-	-	-	-	-	-	-	-	2.9%	-	-	-	-	-	-	-	0	0.0243902	-
CCND2	-	-	-	-	-	-	-	-	-	4.0%	-	-	-	-	-	-	-	-	-
CCNE1	-	-	-	-	-	-	-	-	-	-	-	-	1.4%	-	-	-	0.0344828	0.219512	-
CCNE2	-	-	-	-	-	-	-	-	-	2.7%	-	-	-	-	-	-	-	-	-
CCNF	-	-	-	-	-	-	-	-	-	1.3%	-	-	2.9%	-	-	-	-	-	-
CCNG2	-	-	-	-	-	-	-	-	-	-	-	-	1.4%	-	-	-	-	-	-
CCNI	-	-	-	-	-	-	-	-	2.9%	-	-	-	-	-	-	-	-	-	-
CCNJL	-	-	-	-	-	-	-	-	2.9%	1.3%	-	-	2.9%	-	-	-	-	-	-
CCNK	-	-	-	-	-	-	-	-	-	1.3%	-	-	1.4%	-	-	-	-	-	-
CCNL1	-	-	-	-	-	-	-	-	-	1.3%	-	-	-	-	-	-	-	-	-
CCNL2	-	-	-	-	-	-	-	-	2.9%	2.7%	-	-	-	-	-	-	-	-	-
CCNT1	-	-	-	-	-	-	-	-	-	2.7%	-	-	-	-	-	-	-	-	-
CCNT2	-	-	-	-	-	-	-	-	2.9%	1.3%	-	-	-	-	-	-	-	-	-
CCP110	-	-	-	-	-	-	-	-	2.9%	1.3%	-	-	1.4%	-	-	-	-	-	-
CCPG1	-	-	-	-	-	-	-	-	-	-	-	-	1.4%	-	-	16.7%	-	-	-
CCR1	-	-	-	-	-	-	-	-	-	-	-	-	1.4%	-	-	-	-	-	-
CCR3	-	-	-	-	-	-	-	-	-	4.0%	-	-	1.4%	-	-	5.6%	-	-	-
CCR6	-	-	-	-	-	-	-	-	5.9%	1.3%	-	-	1.4%	-	-	-	-	-	-
CCR7	-	-	-	-	-	-	-	-	2.9%	1.3%	-	-	2.9%	-	-	5.6%	-	-	-
CCR9	-	-	-	-	-	-	-	-	2.9%	1.3%	-	-	-	-	-	-	-	-	-
CCRL2	-	-	-	-	-	-	-	-	2.9%	-	-	-	-	-	-	-	-	-	-
CCSER1	-	-	-	-	-	-	-	-	-	-	-	-	1.4%	-	-	-	-	-	-
CCT2	-	-	-	-	-	-	-	-	-	-	-	-	1.4%	-	-	5.6%	-	-	-
CCT3	-	-	-	-	-	-	-	-	-	1.3%	-	-	4.3%	-	-	5.6%	-	-	-
CCT5	-	-	-	-	-	-	-	-	2.9%	2.7%	-	-	1.4%	-	-	-	-	-	-
CCT6A	-	-	-	-	-	-	-	-	-	-	-	-	1.4%	-	-	11.1%	-	-	-
CCT6B	-	-	-	-	-	-	-	-	-	1.3%	-	-	1.4%	-	-	-	-	-	-
CCT7	-	-	-	-	-	-	-	-	2.9%	4.0%	-	-	2.9%	-	-	-	-	-	-
CCT8	-	-	-	-	-	-	-	-	-	-	-	-	1.4%	-	-	5.6%	-	-	-
CCT8L2	-	-	-	-	-	-	-	-	-	1.3%	-	-	2.9%	-	-	5.6%	-	-	-
CCZ1	-	-	-	-	-	-	-	-	-	-	-	-	2.9%	-	-	-	-	-	-
CCZ1B	-	-	-	-	-	-	-	-	-	-	-	-	1.4%	-	-	-	-	-	-
CD109	-	-	-	-	-	-	-	-	2.9%	2.7%	-	-	2.9%	-	-	5.6%	-	-	-
CD14	-	-	-	-	-	-	-	-	-	1.3%	-	-	-	-	-	-	-	-	-
CD151	-	-	-	-	-	-	-	-	-	-	-	-	1.4%	-	-	-	-	-	-
CD163	-	-	-	-	-	-	-	-	-	4.0%	-	-	1.4%	-	-	5.6%	-	-	-
CD163L1	-	-	-	-	-	-	-	-	-	6.7%	-	-	4.3%	-	-	-	-	-	-
CD164	-	-	-	-	-	-	-	-	-	-	-	-	1.4%	-	-	-	-	-	-
CD180	-	-	-	-	-	-	-	-	2.9%	1.3%	-	-	-	-	-	-	-	-	-
CD19	-	-	-	-	-	-	-	-	-	-	-	-	1.4%	-	-	5.6%	-	-	-
CD1A	-	-	-	-	-	-	-	-	-	2.7%	-	-	-	-	-	-	-	-	-
CD1C	-	-	-	-	-	-	-	-	-	2.7%	-	-	1.4%	-	-	-	-	-	-
CD1D	-	-	-	-	-	-	-	-	-	-	-	-	2.9%	-	-	-	-	-	-
CD1E	-	-	-	-	-	-	-	-	-	1.3%	-	-	4.3%	-	-	-	-	-	-
CD2	-	-	-	-	-	-	-	-	-	2.7%	-	-	1.4%	-	-	-	-	-	-
CD200R1	-	-	-	-	-	-	-	-	5.9%	1.3%	-	-	-	-	-	5.6%	-	-	-
CD200R1L	-	-	-	-	-	-	-	-	-	1.3%	-	-	-	-	-	-	-	-	-
CD207	-	-	-	-	-	-	-	-	-	-	-	-	1.4%	-	-	-	-	-	-
CD209	-	-	-	-	-	-	-	-	-	-	-	-	1.4%	-	-	-	-	-	-
CD22	-	-	-	-	-	-	-	-	2.9%	1.3%	-	-	1.4%	-	-	-	-	-	-
CD247	-	-	-	-	-	-	-	-	-	1.3%	-	-	-	-	-	-	-	-	-
CD248	-	-	-	-	-	-	-	-	-	1.3%	-	-	1.4%	-	-	5.6%	-	-	-
CD274	-	-	-	-	-	-	-	-	-	1.3%	-	-	-	-	-	-	-	-	-
CD276	-	-	-	-	-	-	-	-	-	-	-	-	1.4%	-	-	-	-	-	-
CD2AP	-	-	-	-	-	-	-	-	2.9%	1.3%	-	-	2.9%	-	-	-	-	-	-
CD300A	-	-	-	-	-	-	-	-	-	-	-	-	1.4%	-	-	-	-	-	-
CD300C	-	-	-	-	-	-	-	-	-	1.3%	-	-	-	-	-	-	-	-	-
CD300LB	-	-	-	-	-	-	-	-	-	2.7%	-	-	1.4%	-	-	-	-	-	-
CD302	-	-	-	-	-	-	-	-	2.9%	1.3%	-	-	-	-	-	-	-	-	-
CD320	-	-	-	-	-	-	-	-	-	2.7%	-	-	2.9%	-	-	-	-	-	-
CD33	-	-	-	-	-	-	-	-	-	1.3%	-	-	-	-	-	-	-	-	-
CD34	-	-	-	-	-	-	-	-	-	1.3%	-	-	1.4%	-	-	-	-	-	-
CD36	-	-	-	-	-	-	-	-	-	1.3%	-	-	1.4%	-	-	-	-	-	-
CD38	-	-	-	-	-	-	-	-	-	-	-	-	1.4%	-	-	-	-	-	-
CD3EAP	-	-	-	-	-	-	-	-	-	1.3%	-	-	1.4%	-	-	-	-	-	-
CD3G	-	-	-	-	-	-	-	-	-	5.3%	-	-	-	-	-	5.6%	-	-	-
CD4	-	-	-	-	-	-	-	-	-	1.3%	-	-	4.3%	-	-	-	-	-	-
CD44	-	-	-	-	-	-	-	-	-	-	-	-	2.9%	-	-	-	-	-	-
CD46	-	-	-	-	-	-	-	-	-	1.3%	-	-	-	-	-	-	-	-	-
CD5	-	-	-	-	-	-	-	-	-	1.3%	-	-	-	-	-	-	-	-	-
CD53	-	-	-	-	-	-	-	-	-	1.3%	-	-	-	-	-	-	-	-	-
CD55	-	-	-	-	-	-	-	-	-	1.3%	-	-	-	-	-	5.6%	-	-	-
CD58	-	-	-	-	-	-	-	-	5.9%	5.3%	-	-	2.9%	-	-	11.1%	-	-	-
CD5L	-	-	-	-	-	-	-	-	-	2.7%	-	-	1.4%	-	-	-	-	-	-
CD6	-	-	-	-	-	-	-	-	-	-	-	-	2.9%	-	-	-	-	-	-
CD63	-	-	-	-	-	-	-	-	2.9%	-	-	-	-	-	-	-	-	-	-
CD7	-	-	-	-	-	-	-	-	-	-	-	-	1.4%	-	-	-	-	-	-
CD72	-	-	-	-	-	-	-	-	2.9%	1.3%	-	-	-	-	-	-	-	-	-
CD74	-	-	-	-	-	-	-	-	2.9%	-	-	-	-	-	-	-	-	-	-
CD80	-	-	-	-	-	-	-	-	-	-	-	-	1.4%	-	-	5.6%	-	-	-
CD81	-	-	-	-	-	-	-	-	-	-	-	-	1.4%	-	-	-	-	-	-
CD84	-	-	-	-	-	-	-	-	-	2.7%	-	-	1.4%	-	-	5.6%	-	-	-
CD86	-	-	-	-	-	-	-	-	-	1.3%	-	-	2.9%	-	-	-	-	-	-
CD93	-	-	-	-	-	-	-	-	-	1.3%	-	-	4.3%	-	-	5.6%	-	-	-
CD96	-	-	-	-	-	-	-	-	2.9%	-	-	-	1.4%	-	-	-	-	-	-
CDADC1	-	-	-	-	-	-	-	-	-	-	-	-	1.4%	-	-	-	-	-	-
CDAN1	-	-	-	-	-	-	-	-	-	8.0%	-	-	2.9%	-	-	5.6%	-	-	-
CDC14A	-	-	-	-	-	-	-	-	-	2.7%	-	-	2.9%	-	-	5.6%	-	-	-
CDC14B	-	-	-	-	-	-	-	-	-	1.3%	-	-	1.4%	-	-	-	-	-	-
CDC16	-	-	-	-	-	-	-	-	-	4.0%	-	-	1.4%	-	-	-	-	-	-
CDC20	-	-	-	-	-	-	-	-	-	1.3%	-	-	1.4%	-	-	-	-	-	-
CDC23	-	-	-	-	-	-	-	-	-	2.7%	-	-	-	-	-	-	-	-	-
CDC25A	-	-	-	-	-	-	-	-	-	1.3%	-	-	1.4%	-	-	-	-	-	-
CDC25C	-	-	-	-	-	-	-	-	-	2.7%	-	-	-	-	-	-	-	-	-
CDC27	-	-	-	-	-	-	-	-	-	1.3%	-	-	2.9%	-	-	-	-	-	-
CDC37	-	-	-	-	-	-	-	-	-	-	-	-	1.4%	-	-	-	-	-	-
CDC40	-	-	-	-	-	-	-	-	-	-	-	-	2.9%	-	-	-	-	-	-
CDC42BPA	-	-	-	-	-	-	-	-	-	6.7%	-	-	-	-	-	-	-	-	-
CDC42BPB	-	-	-	-	-	-	-	-	-	2.7%	-	-	5.7%	-	-	-	-	-	-
CDC42BPG	-	-	-	-	-	-	-	-	-	1.3%	-	-	2.9%	-	-	-	-	-	-
CDC42EP1	-	-	-	-	-	-	-	-	-	-	-	-	1.4%	-	-	-	-	-	-
CDC42EP2	-	-	-	-	-	-	-	-	-	-	-	-	2.9%	-	-	-	-	-	-
CDC42EP3	-	-	-	-	-	-	-	-	-	-	-	-	1.4%	-	-	-	-	-	-
CDC45	-	-	-	-	-	-	-	-	2.9%	1.3%	-	-	-	-	-	5.6%	-	-	-
CDC5L	-	-	-	-	-	-	-	-	-	-	-	-	2.9%	-	-	11.1%	-	-	-
CDC6	-	-	-	-	-	-	-	-	-	1.3%	-	-	2.9%	-	-	5.6%	-	-	-
CDC7	-	-	-	-	-	-	-	-	-	6.7%	-	-	2.9%	-	-	-	-	-	-
CDC73	-	-	-	-	-	-	-	-	-	-	-	-	1.4%	-	-	-	-	-	-
CDCA7	-	-	-	-	-	-	-	-	-	4.0%	-	-	-	-	-	-	-	-	-
CDCA7L	-	-	-	-	-	-	-	-	-	1.3%	-	-	-	-	-	-	-	-	-
CDCP1	-	-	-	-	-	-	-	-	-	2.7%	-	-	1.4%	-	-	-	-	-	-
CDCP2	-	-	-	-	-	-	-	-	-	-	-	-	1.4%	-	-	-	-	-	-
CDH1	0.198	0.15625	0.220339	0.380952	0.454545	0.3	0.12	0.0359712	11.8%	9.3%	0.3	0.0425532	21.4%	0.33	0.02	5.6%	0.275862	0.0243902	30.43%
CDH10	-	-	-	-	-	-	-	-	2.9%	5.3%	-	-	4.3%	-	-	5.6%	-	-	-
CDH11	-	-	-	-	-	-	-	-	5.9%	5.3%	-	-	5.7%	-	-	5.6%	-	-	-
CDH12	-	-	-	-	-	-	-	-	-	2.7%	-	-	2.9%	-	-	5.6%	-	-	-
CDH13	-	-	-	-	-	-	-	-	2.9%	5.3%	-	-	1.4%	-	-	-	-	-	-
CDH16	-	-	-	-	-	-	-	-	-	-	-	-	2.9%	-	-	-	-	-	-
CDH17	-	-	-	-	-	-	-	-	2.9%	1.3%	-	-	1.4%	-	-	-	-	-	-
CDH18	-	-	-	-	-	-	-	-	5.9%	5.3%	-	-	4.3%	-	-	11.1%	-	-	-
CDH19	-	-	-	-	-	-	-	-	5.9%	4.0%	-	-	2.9%	-	-	-	-	-	-
CDH2	-	-	-	-	-	-	-	-	2.9%	4.0%	-	-	2.9%	-	-	5.6%	-	-	-
CDH20	-	-	-	-	-	-	-	-	-	5.3%	-	-	4.3%	-	-	5.6%	-	-	-
CDH22	-	-	-	-	-	-	-	-	-	2.7%	-	-	2.9%	-	-	-	-	-	-
CDH23	-	-	-	-	-	-	-	-	2.9%	8.0%	-	-	10.0%	-	-	-	-	-	-
CDH24	-	-	-	-	-	-	-	-	-	1.3%	-	-	1.4%	-	-	5.6%	-	-	-
CDH26	-	-	-	-	-	-	-	-	2.9%	8.0%	-	-	2.9%	-	-	5.6%	-	-	-
CDH3	-	-	-	-	-	-	-	-	-	2.7%	-	-	4.3%	-	-	-	-	-	-
CDH4	-	-	-	-	-	-	-	-	-	6.7%	-	-	7.1%	-	-	11.1%	-	-	-
CDH5	-	-	-	-	-	-	-	-	2.9%	1.3%	-	-	-	-	-	-	-	-	-
CDH6	-	-	-	-	-	-	-	-	-	4.0%	-	-	-	-	-	-	-	-	-
CDH7	-	-	-	-	-	-	-	-	2.9%	4.0%	-	-	4.3%	-	-	-	-	-	-
CDH8	-	-	-	-	-	-	-	-	5.9%	2.7%	-	-	5.7%	-	-	-	-	-	-
CDH9	-	-	-	-	-	-	-	-	5.9%	5.3%	-	-	5.7%	-	-	-	-	-	-
CDHR1	-	-	-	-	-	-	-	-	2.9%	-	-	-	1.4%	-	-	5.6%	-	-	-
CDHR2	-	-	-	-	-	-	-	-	2.9%	4.0%	-	-	7.1%	-	-	-	-	-	-
CDHR3	-	-	-	-	-	-	-	-	2.9%	4.0%	-	-	1.4%	-	-	-	-	-	-
CDIPT	-	-	-	-	-	-	-	-	-	1.3%	-	-	-	-	-	-	-	-	-
CDK1	-	-	-	-	-	-	-	-	2.9%	-	-	-	-	-	-	-	-	-	-
CDK11B	-	-	-	-	-	-	-	-	-	-	-	-	1.4%	-	-	-	-	-	-
CDK12	-	-	-	-	-	-	-	-	-	5.3%	-	-	2.9%	-	-	5.6%	-	-	-
CDK13	-	-	-	-	-	-	-	-	2.9%	2.7%	-	-	2.9%	-	-	5.6%	-	-	-
CDK14	-	-	-	-	-	-	-	-	2.9%	5.3%	-	-	1.4%	-	-	5.6%	-	-	-
CDK15	-	-	-	-	-	-	-	-	-	1.3%	-	-	2.9%	-	-	-	-	-	-
CDK16	-	-	-	-	-	-	-	-	-	2.7%	-	-	1.4%	-	-	-	-	-	-
CDK18	-	-	-	-	-	-	-	-	-	-	-	-	1.4%	-	-	-	-	-	-
CDK19	-	-	-	-	-	-	-	-	-	-	-	-	1.4%	-	-	-	-	-	-
CDK2	-	-	-	-	-	-	-	-	-	1.3%	-	-	1.4%	-	-	-	-	-	-
CDK20	-	-	-	-	-	-	-	-	-	4.0%	-	-	-	-	-	-	-	-	-
CDK2AP2	-	-	-	-	-	-	-	-	-	-	-	-	1.4%	-	-	-	-	-	-
CDK5R1	-	-	-	-	-	-	-	-	-	2.7%	-	-	1.4%	-	-	-	-	-	-
CDK5RAP2	-	-	-	-	-	-	-	-	2.9%	-	-	-	4.3%	-	-	-	-	-	-
CDK6	-	-	-	-	-	-	-	-	-	1.3%	-	-	-	-	-	-	0	0.0731707	-
CDK7	-	-	-	-	-	-	-	-	-	1.3%	-	-	-	-	-	-	-	-	-
CDKAL1	-	-	-	-	-	-	-	-	-	1.3%	-	-	1.4%	-	-	-	-	-	-
CDKL3	-	-	-	-	-	-	-	-	-	1.3%	-	-	-	-	-	-	-	-	-
CDKL4	-	-	-	-	-	-	-	-	-	-	-	-	1.4%	-	-	-	-	-	-
CDKL5	-	-	-	-	-	-	-	-	2.9%	2.7%	-	-	-	-	-	-	-	-	-
CDKN1A	-	-	-	-	-	-	-	-	-	-	-	-	1.4%	-	-	-	-	-	-
CDKN1C	-	-	-	-	-	-	-	-	-	1.3%	-	-	-	-	-	-	-	-	-
CDKN2A	-	-	-	0.142857	0.272727	0	-	-	2.9%	2.7%	-	-	4.3%	-	-	-	0.0344828	0.146341	-
CDNF	-	-	-	-	-	-	-	-	-	2.7%	-	-	1.4%	-	-	-	-	-	-
CDO1	-	-	-	-	-	-	-	-	2.9%	-	-	-	1.4%	-	-	-	-	-	-
CDON	-	-	-	-	-	-	-	-	2.9%	2.7%	-	-	-	-	-	-	-	-	-
CDR1	-	-	-	-	-	-	-	-	2.9%	1.3%	-	-	2.9%	-	-	5.6%	-	-	-
CDR2	-	-	-	-	-	-	-	-	2.9%	-	-	-	-	-	-	5.6%	-	-	-
CDR2L	-	-	-	-	-	-	-	-	-	1.3%	-	-	1.4%	-	-	-	-	-	-
CDRT4	-	-	-	-	-	-	-	-	-	-	-	-	2.9%	-	-	-	-	-	-
CDS1	-	-	-	-	-	-	-	-	5.9%	-	-	-	1.4%	-	-	-	-	-	-
CDS2	-	-	-	-	-	-	-	-	-	-	-	-	1.4%	-	-	-	-	-	-
CDSN	-	-	-	-	-	-	-	-	2.9%	-	-	-	-	-	-	-	-	-	-
CDT1	-	-	-	-	-	-	-	-	-	-	-	-	2.9%	-	-	-	-	-	-
CDV3	-	-	-	-	-	-	-	-	-	-	-	-	-	-	-	5.6%	-	-	-
CDX2	-	-	-	-	-	-	-	-	-	-	-	-	2.9%	-	-	-	-	-	-
CDX4	-	-	-	-	-	-	-	-	-	4.0%	-	-	-	-	-	-	-	-	-
CDYL	-	-	-	-	-	-	-	-	-	1.3%	-	-	2.9%	-	-	-	-	-	-
CEACAM1	-	-	-	-	-	-	-	-	-	1.3%	-	-	2.9%	-	-	-	-	-	-
CEACAM16	-	-	-	-	-	-	-	-	2.9%	-	-	-	-	-	-	-	-	-	-
CEACAM19	-	-	-	-	-	-	-	-	-	-	-	-	1.4%	-	-	-	-	-	-
CEACAM21	-	-	-	-	-	-	-	-	2.9%	1.3%	-	-	-	-	-	-	-	-	-
CEACAM3	-	-	-	-	-	-	-	-	-	-	-	-	1.4%	-	-	-	-	-	-
CEACAM4	-	-	-	-	-	-	-	-	-	1.3%	-	-	-	-	-	-	-	-	-
CEACAM5	-	-	-	-	-	-	-	-	-	-	-	-	2.9%	-	-	-	-	-	-
CEACAM7	-	-	-	-	-	-	-	-	-	1.3%	-	-	1.4%	-	-	-	-	-	-
CEBPE	-	-	-	-	-	-	-	-	-	1.3%	-	-	-	-	-	-	-	-	-
CEBPZ	-	-	-	-	-	-	-	-	2.9%	5.3%	-	-	1.4%	-	-	-	-	-	-
CECR2	-	-	-	-	-	-	-	-	2.9%	2.7%	-	-	1.4%	-	-	-	-	-	-
CEL	-	-	-	-	-	-	-	-	-	-	-	-	2.9%	-	-	-	-	-	-
CELA1	-	-	-	-	-	-	-	-	-	-	-	-	1.4%	-	-	-	-	-	-
CELA2B	-	-	-	-	-	-	-	-	-	1.3%	-	-	-	-	-	-	-	-	-
CELF3	-	-	-	-	-	-	-	-	-	-	-	-	1.4%	-	-	-	-	-	-
CELF4	-	-	-	-	-	-	-	-	-	4.0%	-	-	2.9%	-	-	-	-	-	-
CELF5	-	-	-	-	-	-	-	-	-	1.3%	-	-	1.4%	-	-	-	-	-	-
CELF6	-	-	-	-	-	-	-	-	2.9%	-	-	-	-	-	-	5.6%	-	-	-
CELSR1	-	-	-	-	-	-	-	-	2.9%	4.0%	-	-	8.6%	-	-	5.6%	-	-	-
CELSR2	-	-	-	-	-	-	-	-	2.9%	2.7%	-	-	5.7%	-	-	5.6%	-	-	-
CELSR3	-	-	-	-	-	-	-	-	2.9%	5.3%	-	-	10.0%	-	-	-	-	-	-
CEMIP	-	-	-	-	-	-	-	-	-	-	-	-	8.6%	-	-	-	-	-	-
CEMIP2	-	-	-	-	-	-	-	-	2.9%	2.7%	-	-	1.4%	-	-	-	-	-	-
CENPC	-	-	-	-	-	-	-	-	-	1.3%	-	-	2.9%	-	-	-	-	-	-
CENPE	-	-	-	-	-	-	-	-	-	2.7%	-	-	4.3%	-	-	-	-	-	-
CENPF	-	-	-	-	-	-	-	-	2.9%	2.7%	-	-	10.0%	-	-	-	-	-	-
CENPI	-	-	-	-	-	-	-	-	-	4.0%	-	-	1.4%	-	-	-	-	-	-
CENPJ	-	-	-	-	-	-	-	-	-	2.7%	-	-	4.3%	-	-	-	-	-	-
CENPK	-	-	-	-	-	-	-	-	-	-	-	-	1.4%	-	-	-	-	-	-
CENPL	-	-	-	-	-	-	-	-	-	1.3%	-	-	-	-	-	5.6%	-	-	-
CENPO	-	-	-	-	-	-	-	-	-	-	-	-	1.4%	-	-	-	-	-	-
CENPU	-	-	-	-	-	-	-	-	2.9%	-	-	-	1.4%	-	-	-	-	-	-
CENPW	-	-	-	-	-	-	-	-	-	-	-	-	1.4%	-	-	-	-	-	-
CEP104	-	-	-	-	-	-	-	-	-	4.0%	-	-	2.9%	-	-	5.6%	-	-	-
CEP112	-	-	-	-	-	-	-	-	-	1.3%	-	-	4.3%	-	-	-	-	-	-
CEP120	-	-	-	-	-	-	-	-	-	-	-	-	2.9%	-	-	-	-	-	-
CEP126	-	-	-	-	-	-	-	-	-	-	-	-	2.9%	-	-	-	-	-	-
CEP128	-	-	-	-	-	-	-	-	2.9%	-	-	-	5.7%	-	-	-	-	-	-
CEP131	-	-	-	-	-	-	-	-	-	-	-	-	1.4%	-	-	-	-	-	-
CEP135	-	-	-	-	-	-	-	-	-	2.7%	-	-	-	-	-	11.1%	-	-	-
CEP152	-	-	-	-	-	-	-	-	-	4.0%	-	-	5.7%	-	-	5.6%	-	-	-
CEP162	-	-	-	-	-	-	-	-	-	-	-	-	5.7%	-	-	-	-	-	-
CEP164	-	-	-	-	-	-	-	-	-	5.3%	-	-	7.1%	-	-	-	-	-	-
CEP170	-	-	-	-	-	-	-	-	-	-	-	-	1.4%	-	-	-	-	-	-
CEP170B	-	-	-	-	-	-	-	-	-	4.0%	-	-	4.3%	-	-	-	-	-	-
CEP192	-	-	-	-	-	-	-	-	8.8%	2.7%	-	-	2.9%	-	-	5.6%	-	-	-
CEP250	-	-	-	-	-	-	-	-	-	2.7%	-	-	7.1%	-	-	-	-	-	-
CEP290	-	-	-	-	-	-	-	-	2.9%	12.0%	-	-	5.7%	-	-	-	-	-	-
CEP350	-	-	-	-	-	-	-	-	5.9%	4.0%	-	-	4.3%	-	-	-	-	-	-
CEP41	-	-	-	-	-	-	-	-	-	1.3%	-	-	-	-	-	-	-	-	-
CEP44	-	-	-	-	-	-	-	-	-	-	-	-	1.4%	-	-	-	-	-	-
CEP55	-	-	-	-	-	-	-	-	-	-	-	-	1.4%	-	-	-	-	-	-
CEP57	-	-	-	-	-	-	-	-	-	1.3%	-	-	2.9%	-	-	-	-	-	-
CEP57L1	-	-	-	-	-	-	-	-	-	1.3%	-	-	-	-	-	-	-	-	-
CEP63	-	-	-	-	-	-	-	-	-	1.3%	-	-	-	-	-	5.6%	-	-	-
CEP68	-	-	-	-	-	-	-	-	-	5.3%	-	-	-	-	-	5.6%	-	-	-
CEP76	-	-	-	-	-	-	-	-	-	-	-	-	1.4%	-	-	-	-	-	-
CEP78	-	-	-	-	-	-	-	-	-	1.3%	-	-	2.9%	-	-	-	-	-	-
CEP85	-	-	-	-	-	-	-	-	-	1.3%	-	-	-	-	-	-	-	-	-
CEP85L	-	-	-	-	-	-	-	-	-	-	-	-	1.4%	-	-	-	-	-	-
CEP95	-	-	-	-	-	-	-	-	-	-	-	-	1.4%	-	-	-	-	-	-
CEP97	-	-	-	-	-	-	-	-	2.9%	4.0%	-	-	1.4%	-	-	-	-	-	-
CEPT1	-	-	-	-	-	-	-	-	-	-	-	-	1.4%	-	-	-	-	-	-
CER1	-	-	-	-	-	-	-	-	-	-	-	-	-	-	-	5.6%	-	-	-
CERCAM	-	-	-	-	-	-	-	-	-	-	-	-	1.4%	-	-	-	-	-	-
CERK	-	-	-	-	-	-	-	-	-	1.3%	-	-	1.4%	-	-	-	-	-	-
CERKL	-	-	-	-	-	-	-	-	-	2.7%	-	-	1.4%	-	-	-	-	-	-
CERS1	-	-	-	-	-	-	-	-	2.9%	-	-	-	1.4%	-	-	-	-	-	-
CERS2	-	-	-	-	-	-	-	-	-	-	-	-	1.4%	-	-	-	-	-	-
CERS4	-	-	-	-	-	-	-	-	-	-	-	-	2.9%	-	-	-	-	-	-
CERS5	-	-	-	-	-	-	-	-	-	-	-	-	1.4%	-	-	-	-	-	-
CES1	-	-	-	-	-	-	-	-	-	1.3%	-	-	1.4%	-	-	-	-	-	-
CES2	-	-	-	-	-	-	-	-	-	1.3%	-	-	-	-	-	5.6%	-	-	-
CES3	-	-	-	-	-	-	-	-	-	1.3%	-	-	-	-	-	-	-	-	-
CES4A	-	-	-	-	-	-	-	-	-	-	-	-	1.4%	-	-	-	-	-	-
CES5A	-	-	-	-	-	-	-	-	2.9%	-	-	-	4.3%	-	-	-	-	-	-
CETN1	-	-	-	-	-	-	-	-	2.9%	1.3%	-	-	-	-	-	-	-	-	-
CETN2	-	-	-	-	-	-	-	-	2.9%	-	-	-	-	-	-	-	-	-	-
CETN3	-	-	-	-	-	-	-	-	-	1.3%	-	-	-	-	-	-	-	-	-
CETP	-	-	-	-	-	-	-	-	-	-	-	-	2.9%	-	-	-	-	-	-
CFAP100	-	-	-	-	-	-	-	-	-	-	-	-	1.4%	-	-	-	-	-	-
CFAP126	-	-	-	-	-	-	-	-	-	1.3%	-	-	-	-	-	5.6%	-	-	-
CFAP157	-	-	-	-	-	-	-	-	-	-	-	-	1.4%	-	-	-	-	-	-
CFAP20	-	-	-	-	-	-	-	-	-	-	-	-	-	-	-	5.6%	-	-	-
CFAP206	-	-	-	-	-	-	-	-	-	-	-	-	5.7%	-	-	-	-	-	-
CFAP298	-	-	-	-	-	-	-	-	-	1.3%	-	-	1.4%	-	-	-	-	-	-
CFAP299	-	-	-	-	-	-	-	-	-	-	-	-	4.3%	-	-	5.6%	-	-	-
CFAP300	-	-	-	-	-	-	-	-	-	-	-	-	5.7%	-	-	11.1%	-	-	-
CFAP410	-	-	-	-	-	-	-	-	-	1.3%	-	-	1.4%	-	-	-	-	-	-
CFAP43	-	-	-	-	-	-	-	-	-	-	-	-	4.3%	-	-	-	-	-	-
CFAP44	-	-	-	-	-	-	-	-	-	-	-	-	2.9%	-	-	-	-	-	-
CFAP45	-	-	-	-	-	-	-	-	-	-	-	-	1.4%	-	-	-	-	-	-
CFAP46	-	-	-	-	-	-	-	-	-	-	-	-	4.3%	-	-	5.6%	-	-	-
CFAP47	-	-	-	-	-	-	-	-	-	-	-	-	1.4%	-	-	5.6%	-	-	-
CFAP52	-	-	-	-	-	-	-	-	-	1.3%	-	-	-	-	-	-	-	-	-
CFAP53	-	-	-	-	-	-	-	-	-	-	-	-	2.9%	-	-	-	-	-	-
CFAP54	-	-	-	-	-	-	-	-	-	-	-	-	4.3%	-	-	5.6%	-	-	-
CFAP58	-	-	-	-	-	-	-	-	-	-	-	-	7.1%	-	-	-	-	-	-
CFAP61	-	-	-	-	-	-	-	-	-	-	-	-	7.1%	-	-	16.7%	-	-	-
CFAP65	-	-	-	-	-	-	-	-	-	1.3%	-	-	5.7%	-	-	5.6%	-	-	-
CFAP69	-	-	-	-	-	-	-	-	-	-	-	-	2.9%	-	-	-	-	-	-
CFAP74	-	-	-	-	-	-	-	-	2.9%	-	-	-	-	-	-	-	-	-	-
CFAP77	-	-	-	-	-	-	-	-	-	-	-	-	1.4%	-	-	-	-	-	-
CFAP97	-	-	-	-	-	-	-	-	-	-	-	-	1.4%	-	-	-	-	-	-
CFH	-	-	-	-	-	-	-	-	2.9%	5.3%	-	-	8.6%	-	-	5.6%	-	-	-
CFHR1	-	-	-	-	-	-	-	-	-	-	-	-	1.4%	-	-	-	-	-	-
CFHR2	-	-	-	-	-	-	-	-	-	-	-	-	1.4%	-	-	-	-	-	-
CFHR3	-	-	-	-	-	-	-	-	-	1.3%	-	-	2.9%	-	-	5.6%	-	-	-
CFHR4	-	-	-	-	-	-	-	-	-	1.3%	-	-	2.9%	-	-	-	-	-	-
CFHR5	-	-	-	-	-	-	-	-	-	2.7%	-	-	2.9%	-	-	-	-	-	-
CFI	-	-	-	-	-	-	-	-	-	4.0%	-	-	2.9%	-	-	-	-	-	-
CFTR	-	-	-	-	-	-	-	-	-	1.3%	-	-	1.4%	-	-	11.1%	-	-	-
CGA	-	-	-	-	-	-	-	-	-	2.7%	-	-	-	-	-	-	-	-	-
CGAS	-	-	-	-	-	-	-	-	-	-	-	-	2.9%	-	-	-	-	-	-
CGB7	-	-	-	-	-	-	-	-	-	-	-	-	1.4%	-	-	-	-	-	-
CGGBP1	-	-	-	-	-	-	-	-	-	-	-	-	1.4%	-	-	-	-	-	-
CGN	-	-	-	-	-	-	-	-	-	1.3%	-	-	1.4%	-	-	5.6%	-	-	-
CGNL1	-	-	-	-	-	-	-	-	-	4.0%	-	-	1.4%	-	-	-	-	-	-
CHAC1	-	-	-	-	-	-	-	-	-	-	-	-	1.4%	-	-	-	-	-	-
CHAC2	-	-	-	-	-	-	-	-	-	-	-	-	1.4%	-	-	-	-	-	-
CHAD	-	-	-	-	-	-	-	-	-	1.3%	-	-	1.4%	-	-	5.6%	-	-	-
CHAF1A	-	-	-	-	-	-	-	-	-	2.7%	-	-	1.4%	-	-	-	-	-	-
CHAMP1	-	-	-	-	-	-	-	-	-	2.7%	-	-	-	-	-	5.6%	-	-	-
CHAT	-	-	-	-	-	-	-	-	-	1.3%	-	-	-	-	-	5.6%	-	-	-
CHCHD2	-	-	-	-	-	-	-	-	-	-	-	-	1.4%	-	-	-	-	-	-
CHD1	-	-	-	-	-	-	-	-	2.9%	8.0%	-	-	2.9%	-	-	11.1%	-	-	-
CHD1L	-	-	-	-	-	-	-	-	2.9%	1.3%	-	-	1.4%	-	-	-	-	-	-
CHD2	-	-	-	-	-	-	-	-	2.9%	10.7%	-	-	7.1%	-	-	-	-	-	-
CHD3	-	-	-	-	-	-	-	-	5.9%	2.7%	-	-	4.3%	-	-	11.1%	-	-	-
CHD4	-	-	-	-	-	-	-	-	2.9%	2.7%	-	-	10.0%	-	-	5.6%	-	-	-
CHD5	-	-	-	-	-	-	-	-	2.9%	6.7%	-	-	1.4%	-	-	5.6%	-	-	-
CHD6	-	-	-	-	-	-	-	-	5.9%	4.0%	-	-	4.3%	-	-	5.6%	-	-	-
CHD7	-	-	-	-	-	-	-	-	2.9%	4.0%	-	-	7.1%	-	-	-	-	-	-
CHD8	-	-	-	-	-	-	-	-	-	4.0%	-	-	1.4%	-	-	-	-	-	-
CHD9	-	-	-	-	-	-	-	-	2.9%	4.0%	-	-	5.7%	-	-	-	-	-	-
CHDH	-	-	-	-	-	-	-	-	2.9%	1.3%	-	-	1.4%	-	-	5.6%	-	-	-
CHEK1	-	-	-	-	-	-	-	-	2.9%	2.7%	-	-	1.4%	-	-	-	-	-	-
CHEK2	-	-	-	-	-	-	-	-	-	1.3%	-	-	-	-	-	-	-	-	-
CHERP	-	-	-	-	-	-	-	-	-	2.7%	-	-	2.9%	-	-	-	-	-	-
CHGA	-	-	-	-	-	-	-	-	-	-	-	-	1.4%	-	-	-	-	-	-
CHGB	-	-	-	-	-	-	-	-	2.9%	2.7%	-	-	1.4%	-	-	-	-	-	-
CHI3L1	-	-	-	-	-	-	-	-	-	1.3%	-	-	1.4%	-	-	-	-	-	-
CHI3L2	-	-	-	-	-	-	-	-	-	-	-	-	1.4%	-	-	-	-	-	-
CHIA	-	-	-	-	-	-	-	-	-	-	-	-	-	-	-	11.1%	-	-	-
CHID1	-	-	-	-	-	-	-	-	-	1.3%	-	-	1.4%	-	-	-	-	-	-
CHIT1	-	-	-	-	-	-	-	-	2.9%	1.3%	-	-	-	-	-	5.6%	-	-	-
CHKA	-	-	-	-	-	-	-	-	-	1.3%	-	-	-	-	-	11.1%	-	-	-
CHL1	-	-	-	-	-	-	-	-	8.8%	4.0%	-	-	10.0%	-	-	-	-	-	9%*
CHM	-	-	-	-	-	-	-	-	2.9%	5.3%	-	-	2.9%	-	-	-	-	-	-
CHML	-	-	-	-	-	-	-	-	-	1.3%	-	-	1.4%	-	-	-	-	-	-
CHMP3	-	-	-	-	-	-	-	-	-	-	-	-	1.4%	-	-	-	-	-	-
CHMP4B	-	-	-	-	-	-	-	-	-	-	-	-	1.4%	-	-	-	-	-	-
CHMP7	-	-	-	-	-	-	-	-	-	-	-	-	1.4%	-	-	-	-	-	-
CHN1	-	-	-	-	-	-	-	-	-	4.0%	-	-	-	-	-	-	-	-	-
CHN2	-	-	-	-	-	-	-	-	-	1.3%	-	-	-	-	-	-	-	-	-
CHODL	-	-	-	-	-	-	-	-	-	2.7%	-	-	-	-	-	-	-	-	-
CHPF2	-	-	-	-	-	-	-	-	-	-	-	-	4.3%	-	-	-	-	-	-
CHPT1	-	-	-	-	-	-	-	-	2.9%	-	-	-	2.9%	-	-	5.6%	-	-	-
CHRD	-	-	-	-	-	-	-	-	-	6.7%	-	-	2.9%	-	-	5.6%	-	-	-
CHRDL1	-	-	-	-	-	-	-	-	-	1.3%	-	-	1.4%	-	-	5.6%	-	-	-
CHRDL2	-	-	-	-	-	-	-	-	-	1.3%	-	-	-	-	-	-	-	-	-
CHRM1	-	-	-	-	-	-	-	-	-	1.3%	-	-	1.4%	-	-	-	-	-	-
CHRM2	-	-	-	-	-	-	-	-	2.9%	4.0%	-	-	4.3%	-	-	11.1%	-	-	-
CHRM3	-	-	-	-	-	-	-	-	-	4.0%	-	-	2.9%	-	-	11.1%	-	-	-
CHRM4	-	-	-	-	-	-	-	-	2.9%	2.7%	-	-	1.4%	-	-	-	-	-	-
CHRM5	-	-	-	-	-	-	-	-	-	1.3%	-	-	1.4%	-	-	-	-	-	-
CHRNA1	-	-	-	-	-	-	-	-	-	-	-	-	1.4%	-	-	-	-	-	-
CHRNA10	-	-	-	-	-	-	-	-	-	-	-	-	1.4%	-	-	5.6%	-	-	-
CHRNA2	-	-	-	-	-	-	-	-	-	2.7%	-	-	1.4%	-	-	-	-	-	-
CHRNA3	-	-	-	-	-	-	-	-	-	-	-	-	1.4%	-	-	-	-	-	-
CHRNA4	-	-	-	-	-	-	-	-	-	2.7%	-	-	4.3%	-	-	-	-	-	-
CHRNA5	-	-	-	-	-	-	-	-	-	-	-	-	2.9%	-	-	-	-	-	-
CHRNA6	-	-	-	-	-	-	-	-	-	1.3%	-	-	2.9%	-	-	-	-	-	-
CHRNA7	-	-	-	-	-	-	-	-	-	-	-	-	2.9%	-	-	-	-	-	-
CHRNA9	-	-	-	-	-	-	-	-	-	1.3%	-	-	-	-	-	-	-	-	-
CHRNB2	-	-	-	-	-	-	-	-	8.8%	1.3%	-	-	2.9%	-	-	-	-	-	-
CHRNB3	-	-	-	-	-	-	-	-	-	1.3%	-	-	5.7%	-	-	-	-	-	-
CHRNB4	-	-	-	-	-	-	-	-	-	-	-	-	1.4%	-	-	-	-	-	-
CHRND	-	-	-	-	-	-	-	-	-	-	-	-	1.4%	-	-	-	-	-	-
CHRNE	-	-	-	-	-	-	-	-	-	-	-	-	2.9%	-	-	-	-	-	-
CHRNG	-	-	-	-	-	-	-	-	-	1.3%	-	-	1.4%	-	-	11.1%	-	-	-
[truncated: 10,290 more rows]

## Sheet: DGC_overall
Publication	TCGA Firehouse Legacy	CBIPORTAL OncoSG, 2018	PMID: 29622765	PMID: 31171626	PMID: 24816253	PMID: 24816255	PMID: 28873240	PMID: 25583476	PMID: 31164161	Recurrent
Origin of samples	Several population	China	Korea	USA, China, Japan	Hong Kong	Tokyo	Korea	China	China
Mutation frequency in selected genes	DGC	DGC	DGC	DGC	DGC	DGC	Gastric Poorly Cohesive Carcinoma	DGC	DGC
Number of samples	n=72	n=34	n=23	n=21	n=29	n=87	n=91	n=155	n=50
Genes	Frequency of mutated samples per study
A2M	4.3%	2.9%	-	-	-	-	-	-	-	No
A2ML1	1.4%	2.9%	-	-	-	-	-	-	-	No
AAAS	2.9%	-	-	-	-	-	-	-	-	No
AADAC	-	2.9%	-	-	-	-	-	-	-	No
AADAT	-	2.9%	-		-	-	-	-	-	No
AAK1	-	2.9%	-	-	-	-	-	-	-	No
AAR2	2.9%	-	-	-	-	-	-	-	-	No
AARS	1.4%	-	-	-	-	-	-	-	-	No
AARS2	5.7%	-	-	-	-	-	-	-	-	No
AASDH	2.9%	2.9%	-	-	-	-	-	-	-	No
AASS	1.4%	2.9%	-	-	-	-	-	-	-	No
AATF	1.4%	-	-	-	-	-	-	-	-	No
ABCA1	5.7%	2.9%	-	-	-	-	-	-	-	No
ABCA10	1.4%	-	-	-	-	-	-	-	-	No
ABCA12	5.7%	8.8%	-	-	-	-	-	-	-	No
ABCA13	7.1%	8.8%	13%*	-	-	-	-	-	-	Yes
ABCA2	4.3%	5.9%	-	-	-	-	-	-	-	No
ABCA3	2.9%	2.9%	-	-	-	-	-	-	-	No
ABCA4	1.4%	5.9%	-	-	-	-	-	-	-	No
ABCA5	2.9%	-	-	-	-	-	-	-	-	No
ABCA6	2.9%	-	-	-	-	-	-	-	-	No
ABCA7	7.1%	2.9%	-	-	-	-	-	-	-	No
ABCA9	2.9%	-	-	-	-	-	-	-	-	No
ABCB1	7.1%	-	-	-	-	-	-	-	-	No
ABCB11	1.4%	5.9%	-	-	-	-	-	-	-	No
ABCB4	4.3%	-	-	-	-	-	-	-	-	No
ABCB5	-	2.9%	-	-	-	-	-	-	-	No
ABCB6	1.4%	-	-	-	-	-	-	-	-	No
ABCB7	1.4%	2.9%	-	-	-	-	-	-	-	No
ABCB8	1.4%	2.9%	-	-	-	-	-	-	-	No
ABCC1	4.3%	-	-	-	-	-	-	-	-	No
ABCC11	1.4%	-	-	-	-	-	-	-	-	No
ABCC12	2.9%	2.9%	-	-	-	-	-	-	-	No
ABCC2	2.9%	-	-	-	-	-	-	-	-	No
ABCC3	2.9%	-	-	-	-	-	-	-	-	No
ABCC4	2.9%	2.9%	-	-	-	-	-	-	-	No
ABCC5	1.4%	-	-	-	-	-	-	-	-	No
ABCC8	10.0%	2.9%	-	-	-	-	-	-	-	No
ABCC9	4.3%	2.9%	-	-	-	-	-	-	-	No
ABCE1	2.9%	-	-	-	-	-	-	-	-	No
ABCF1	2.9%	-	-	-	-	-	-	-	-	No
ABCG1	2.9%	2.9%	-	-	-	-	-	-	-	No
ABCG2	-	2.9%	-	-	-	-	-	-	-	No
ABCG8	1.4%	-	-	-	-	-	-	-	-	No
ABHD1	-	2.9%	-	-	-	-	-	-	-	No
ABHD10	1.4%	2.9%	-	-	-	-	-	-	-	No
ABHD15	-	2.9%	-	-	-	-	-	-	-	No
ABHD16A	2.9%	-	-	-	-	-	-	-	-	No
ABHD4	1.4%	-	-	-	-	-	-	-	-	No
ABHD8	1.4%	2.9%	-	-	-	-	-	-	-	No
ABI1	1.4%	-	-	-	-	-	-	-	-	No
ABI2	2.9%	-	-	-	-	-	-	-	-	No
ABI3BP	1.4%	5.9%	-	-	-	-	-	-	-	No
ABL1	1.4%	-	-	0	-	-	-	0.0258065	-	No
ABL2	1.4%	-	-	-	-	-	-	0.0129032	-	No
ABLIM2	4.3%	-	-	-	-	-	-	-	-	No
ABLIM3	2.9%	2.9%	-	-	-	-	-	-	-	No
ABR	2.9%	-	-	-	-	-	-	-	-	No
ABT1	1.4%	-	-	-	-	-	-	-	-	No
ABTB1	1.4%	2.9%	-	-	-	-	-	-	-	No
ABTB2	1.4%	5.9%	-	-	-	-	-	-	-	No
ACACA	1.4%	2.9%	-	-	-	-	-	-	-	No
ACACB	5.7%	2.9%	-	-	-	-	-	-	-	No
ACADS	-	2.9%	-	-	-	-	-	-	-	No
ACADSB	2.9%	5.9%	-	-	-	-	-	-	-	No
ACADVL	1.4%	2.9%	-	-	-	-	-	-	-	No
ACAN	5.7%	5.9%	-	-	-	-	-	-	-	No
ACAP1	2.9%	2.9%	-	-	-	-	-	-	-	No
ACAP2	-	2.9%	-	-	-	-	-	-	-	No
ACAP3	2.9%	-	-	-	-	-	-	-	-	No
ACAT1	1.4%	-	-	-	-	-	-	-	-	No
ACCS	1.4%	-	-	-	-	-	-	-	-	No
ACE2	-	2.9%	-	-	-	-	-	-	-	No
ACHE	2.9%	2.9%	-	-	-	-	-	-	-	No
ACIN1	4.3%	-	-	-	-	-	-	-	-	No
ACLY	2.9%	-	-	-	-	-	-	-	-	No
ACMSD	1.4%	-	-	-	-	-	-	-	-	No
ACO1	1.4%	2.9%	-	-	-	-	-	-	-	No
ACO2	1.4%	-	-	-	-	-	-	-	-	No
ACOT11	2.9%	-	-	-	-	-	-	-	-	No
ACOT12	-	2.9%	-	-	-	-	-	-	-	No
ACOT7	1.4%	-	-	-	-	-	-	-	-	No
ACOT9	-	2.9%	-	-	-	-	-	-	-	No
ACOX1	2.9%	-	-	-	-	-	-	-	-	No
ACP1	1.4%	-	-	-	-	-	-	-	-	No
ACPP	-	2.9%	-	-	-	-	-	-	-	No
ACRBP	1.4%	-	-	-	-	-	-	-	-	No
ACSF2	-	2.9%	-	-	-	-	-	-	-	No
ACSL3	1.4%	-	-	-	-	-	-	-	-	No
ACSM2A	4.3%	-	-	-	-	-	-	-	-	No
ACSM4	1.4%	2.9%	-	-	-	-	-	-	-	No
ACSS1	5.7%	-	-	-	-	-	-	-	-	No
ACSS2	5.7%	-	-	-	-	-	-	-	-	No
ACSS3	-	2.9%	-	-	-	-	-	-	-	No
ACTA2	-	2.9%	-	-	-	-	-	-	-	No
ACTBL2	1.4%	-	-	-	-	-	-	-	-	No
ACTC1	-	2.9%	-	-	-	-	-	-	-	No
ACTL6A	-	2.9%	-	-	-	-	-	-	-	No
ACTL7A	-	2.9%	-	-	-	-	-	-	-	No
ACTL8	2.9%	-	-	-	-	-	-	-	-	No
ACTN1	2.9%	-	-	-	-	-	-	-	-	No
ACTN2	5.7%	-	-	-	-	-	-	-	-	No
ACTN4	5.7%	-	-	-	-	-	-	-	-	No
ACTR6	1.4%	-	-	-	-	-	-	-	-	No
ACTR8	1.4%	2.9%	-	-	-	-	-	-	-	No
ACTRT1	2.9%	2.9%	-	-	-	-	-	-	-	No
ACTRT2	4.3%	-	-	-	-	-	-	-	-	No
ACVR1	1.4%	-	-	-	-	-	-	-	-	No
ACVR1C	-	2.9%	-	-	-	-	-	-	-	No
ACVR2A	12.9%	2.9%	-	-	0	-	-	-	0.04	No
ACVRL1	1.4%	-	-	-	-	-	-	-	-	No
ACY1	1.4%	-	-	-	-	-	-	-	-	No
ADAD2	1.4%	-	-	-	-	-	-	-	-	No
ADAM10	-	2.9%	-	-	-	-	-	-	-	No
ADAM11	-	2.9%	-	-	-	-	-	-	-	No
ADAM12	1.4%	-	-	-	-	-	-	-	-	No
ADAM19	1.4%	-	-	-	-	-	-	-	-	No
ADAM21	2.9%	-	-	-	-	-	-	-	-	No
ADAM23	7.1%	5.9%	-	-	-	-	-	-	-	No
ADAM28	2.9%	-	-	-	-	-	-	-	-	No
ADAM29	1.4%	-	-	-	-	-	-	-	-	No
ADAM30	1.4%	-	-	-	-	-	-	-	-	No
ADAM32	1.4%	-	-	-	-	-	-	-	-	No
ADAM33	1.4%	-	-	-	-	-	-	-	-	No
ADAM7	4.3%	2.9%	-	-	-	-	-	-	-	No
ADAM9	-	2.9%	-	-	-	-	-	-	-	No
ADAMTS1	1.4%	2.9%	-	-	-	-	-	-	-	No
ADAMTS10	2.9%	-	-	-	-	-	-	-	-	No
ADAMTS12	10.0%	2.9%	-	-	-	-	-	-	-	No
ADAMTS13	-	2.9%	-	-	-	-	-	-	-	No
ADAMTS14	1.4%	-	-	-	-	-	-	-	-	No
ADAMTS15	1.4%	2.9%	-	-	-	-	-	-	-	No
ADAMTS16	2.9%	8.8%	-	-	-	-	-	-	-	No
ADAMTS17	2.9%	2.9%	-	-	-	-	-	-	-	No
ADAMTS18	2.9%	-	-	-	-	-	-	-	-	No
ADAMTS19	2.9%	2.9%	-	-	-	-	-	-	-	No
ADAMTS2	2.9%	-	-	-	-	-	-	-	-	No
ADAMTS20	4.3%	2.9%	-	-	-	-	-	-	-	No
ADAMTS3	2.9%	2.9%	-	-	-	-	-	-	-	No
ADAMTS4	1.4%	-	-	-	-	-	-	-	-	No
ADAMTS5	2.9%	2.9%	-	-	-	-	-	-	-	No
ADAMTS6	2.9%	5.9%	-	-	-	-	-	-	-	No
ADAMTS7	4.3%	2.9%	-	-	-	-	-	-	-	No
ADAMTS9	7.1%	-	-	-	-	-	-	-	-	No
ADAMTSL1	5.7%	2.9%	-	-	-	-	-	-	-	No
ADAMTSL3	4.3%	-	-	-	-	-	-	-	-	No
ADAMTSL4	5.7%	-	-	-	-	-	-	-	-	No
ADAP1	1.4%	-	-	-	-	-	-	-	-	No
ADAR	1.4%	2.9%	-	-	-	-	-	-	-	No
ADARB2	2.9%	-	-	-	-	-	-	-	-	No
ADAT1	1.4%	-	-	-	-	-	-	-	-	No
ADAT3	1.4%	2.9%	-	-	-	-	-	-	-	No
ADCY2	4.3%	5.9%	-	-	-	-	-	-	-	No
ADCY3	2.9%	2.9%	-	-	-	-	-	-	-	No
ADCY4	4.3%	-	-	-	-	-	-	-	-	No
ADCY5	2.9%	-	-	-	-	-	-	-	-	No
ADCY6	4.3%	2.9%	-	-	-	-	-	-	-	No
ADCY7	5.7%	-	-	-	-	-	-	-	-	No
ADCY8	5.7%	8.8%	-	-	-	-	-	-	-	No
ADCY9	4.3%	2.9%	-	-	-	-	-	-	-	No
ADCYAP1R1	2.9%	-	-	-	-	-	-	-	-	No
ADD2	5.7%	-	-	-	-	-	-	-	-	No
ADD3	5.7%	-	-	-	-	-	-	-	-	No
ADGB	-	2.9%	-	-	-	-	-	-	-	No
ADGRA2	4.3%	-	-	-	-	-	-	-	-	No
ADGRA3	1.4%	-	-	-	-	-	-	-	-	No
ADGRB1	1.4%	-	-	-	-	-	-	-	-	No
ADGRB3	11.4%	-	-	-	-	-	-	-	-	No
ADGRD1	1.4%	-	-	-	-	-	-	-	-	No
ADGRE1	1.4%	-	-	-	-	-	-	-	-	No
ADGRE5	1.4%	-	-	-	-	-	-	-	-	No
ADGRF3	2.9%	-	-	-	-	-	-	-	-	No
ADGRF4	1.4%	-	-	-	-	-	-	-	-	No
ADGRF5	2.9%	-	-	-	-	-	-	-	-	No
ADGRG2	2.9%	-	-	-	-	-	-	-	-	No
ADGRG4	5.7%	-	-	-	-	-	-	-	-	No
ADGRG5	4.3%	-	-	-	-	-	-	-	-	No
ADGRL1	1.4%	-	-	-	-	-	-	-	-	No
ADGRL2	2.9%	-	-	-	-	-	-	-	-	No
ADGRL3	4.3%	-	-	-	-	-	-	-	-	No
ADGRV1	18.6%	-	13%*	-	-	-	-	-	-	No
ADH4	-	2.9%	-	-	-	-	-	-	-	No
ADNP	4.3%	-	-	-	-	-	-	-	-	No
ADNP2	4.3%	5.9%	-	-	-	-	-	-	-	No
ADORA1	1.4%	-	-	-	-	-	-	-	-	No
ADPRH	1.4%	-	-	-	-	-	-	-	-	No
ADPRHL2	-	2.9%	-	-	-	-	-	-	-	No
ADRA1A	4.3%	8.8%	-	-	-	-	-	-	-	No
ADRA1B	2.9%	2.9%	-	-	-	-	-	-	0.04	No
ADRA2B	1.4%	-	-	-	-	-	-	-	-	No
ADRB2	2.9%	-	-	-	-	-	-	-	-	No
ADRB3	2.9%	-	-	-	-	-	-	-	-	No
ADSS	-	2.9%	-	-	-	-	-	-	-	No
AEBP1	4.3%	-	-	-	-	-	-	-	-	No
AFAP1L2	1.4%	-	-	-	-	-	-	-	-	No
AFDN	10.0%	-	-	-	-	-	-	-	-	No
AFF1	5.7%	-	-	-	-	-	-	-	-	No
AFF2	5.7%	2.9%	-	-	-	-	-	-	-	No
AFF3	2.9%	2.9%	-	-	-	-	-	-	-	No
AFF4	2.9%	2.9%	-	-	-	-	-	-	-	No
AFM	4.3%	5.9%	-	-	-	-	-	-	-	No
AFP	-	2.9%	-	-	-	-	-	-	-	No
AGAP1	4.3%	-	-	-	-	-	-	-	-	No
AGAP3	1.4%	2.9%	-	-	-	-	-	-	-	No
AGBL1	4.3%	2.9%	-	-	-	-	-	-	-	No
AGBL2	5.7%	2.9%	-	-	-	-	-	-	-	No
AGBL3	-	5.9%	-	-	-	-	-	-	-	No
AGGF1	1.4%	-	-	-	-	-	-	-	-	No
AGL	4.3%	5.9%	-	-	-	-	-	-	-	No
AGMO	1.4%	-	-	-	-	-	-	-	-	No
AGO1	1.4%	-	-	-	-	-	-	-	-	No
AGO2	5.7%	2.9%	-	-	-	-	-	-	-	No
AGO4	1.4%	-	-	-	-	-	-	-	-	No
AGPAT1	1.4%	-	-	-	-	-	-	-	-	No
AGPAT5	2.9%	5.9%	-	-	-	-	-	-	-	No
AGT	1.4%	-	-	-	-	-	-	-	-	No
AGTPBP1	2.9%	-	-	-	-	-	-	-	-	No
AGXT	2.9%	-	-	-	-	-	-	-	-	No
AGXT2	5.7%	-	-	-	-	-	-	-	-	No
AHCTF1	2.9%	-	-	-	-	-	-	-	-	No
AHCYL1	2.9%	-	-	-	-	-	-	-	-	No
AHI1	4.3%	2.9%	-	-	-	-	-	-	-	No
AHNAK	-	2.9%	-	-	-	-	-	-	-	No
AHNAK2	11.4%	-	-	-	-	-	-	-	-	No
AHR	2.9%	-	-	-	-	-	-	-	-	No
AIM2	-	2.9%	-	-	-	-	-	-	-	No
AIP	-	2.9%	-	-	-	-	-	-	-	No
AIRE	1.4%	-	-	-	-	-	-	-	-	No
AJAP1	1.4%	-	-	-	-	-	-	-	-	No
AJUBA	1.4%	-	-	-	-	-	-	-	-	No
AK2	-	2.9%	-	-	-	-	-	-	-	No
AK3	1.4%	-	-	-	-	-	-	-	-	No
AK5	2.9%	-	-	-	-	-	-	-	-	No
AK7	1.4%	-	-	-	-	-	-	-	-	No
AK9	2.9%	2.9%	-	-	-	-	-	-	-	No
AKAP10	-	2.9%	-	-	-	-	-	-	-	No
AKAP11	5.7%	2.9%	-	-	-	-	-	-	-	No
AKAP12	5.7%	-	-	-	-	-	-	-	-	No
AKAP13	2.9%	-	-	-	-	0.03	-	-	-	No
AKAP2	-	2.9%	-	-	-	-	-	-	-	No
AKAP3	-	2.9%	-	-	-	-	-	-	-	No
AKAP6	5.7%	2.9%	-	-	-	-	-	-	-	No
AKAP7	4.3%	-	-	-	-	-	-	-	-	No
AKAP8	1.4%	2.9%	-	-	-	-	-	-	-	No
AKAP9	5.7%	2.9%	-	-	-	-	-	-	0.06	No
AKIRIN2	-	2.9%	-	-	-	-	-	-	-	No
AKNA	1.4%	2.9%	-	-	-	-	-	-	-	No
AKNAD1	1.4%	-	-	-	-	-	-	-	-	No
AKR1B1	1.4%	-	-	-	-	-	-	-	-	No
AKR7A2	1.4%	2.9%	-	-	-	-	-	-	-	No
AKT3	-	5.9%	-	-	-	-	-	-	-	No
ALAS2	4.3%	-	-	-	-	-	-	-	-	No
ALDH18A1	1.4%	2.9%	-	-	-	-	-	-	-	No
ALDH1A3	1.4%	-	-	-	-	-	-	-	-	No
ALDH1L1	2.9%	-	-	-	-	-	-	-	-	No
ALDH1L2	-	2.9%	-	-	-	-	-	-	-	No
ALDH3A1	1.4%	-	-	-	-	-	-	-	-	No
ALDH3A2	2.9%	-	-	-	-	-	-	-	-	No
ALDH4A1	1.4%	-	-	-	-	-	-	-	-	No
ALDH6A1	-	2.9%	-	-	-	-	-	-	-	No
ALDH8A1	2.9%	2.9%	-	-	-	-	-	-	-	No
ALDH9A1	1.4%	-	-	-	-	-	-	-	-	No
ALG10	5.7%	-	-	-	-	-	-	-	-	No
ALG12	2.9%	-	-	-	-	-	-	-	-	No
ALG13	-	2.9%	-	-	-	-	-	-	-	No
ALK	5.7%	-	-	-	-	-	-	-	-	No
ALMS1	4.3%	5.9%	-	-	-	-	-	-	-	No
ALOX12B	1.4%	-	-	-	-	-	-	-	-	No
ALOX5	4.3%	2.9%	-	-	-	-	-	-	-	No
ALPI	1.4%	-	-	-	-	-	-	-	-	No
ALPK1	5.7%	-	-	-	-	-	-	-	-	No
ALPK2	4.3%	-	-	-	-	-	-	-	-	No
ALPK3	4.3%	-	-	-	-	-	-	-	-	No
ALPL	1.4%	-	-	-	-	-	-	-	-	No
ALPP	1.4%	-	-	-	-	-	-	-	-	No
ALS2	-	2.9%	-	-	-	-	-	-	-	No
ALS2CL	2.9%	2.9%	-	-	-	-	-	-	-	No
ALX3	1.4%	-	-	-	-	-	-	-	-	No
ALX4	1.4%	-	-	-	-	-	-	-	-	No
AMACR	-	2.9%	-	-	-	-	-	-	-	No
AMBRA1	2.9%	-	-	-	-	-	-	-	-	No
AMDHD2	1.4%	-	-	-	-	-	-	-	-	No
AMER1	4.3%	-	-	-	-	-	-	-	-	No
AMER3	2.9%	-	-	-	-	-	-	-	-	No
AMOT	1.4%	-	-	-	-	-	-	-	-	No
AMOTL1	2.9%	-	-	-	-	-	-	-	-	No
AMOTL2	4.3%	-	-	-	-	-	-	-	-	No
AMPD1	1.4%	2.9%	-	-	-	-	-	-	-	No
AMPD2	4.3%	-	-	-	-	-	-	-	-	No
AMPD3	10.0%	2.9%	-	-	-	-	-	-	-	No
AMPH	2.9%	2.9%	-	-	-	-	-	-	-	No
AMZ1	2.9%	2.9%	-	-	-	-	-	-	-	No
ANAPC2	1.4%	2.9%	-	-	-	-	-	-	-	No
ANAPC4	-	2.9%	-	-	-	-	-	-	-	No
ANAPC7	2.9%	-	-	-	-	-	-	-	-	No
ANGPT1	4.3%	-	-	-	-	-	-	-	-	No
ANGPT2	1.4%	2.9%	-	-	-	-	-	-	-	No
ANGPT4	-	2.9%	-	-	-	-	-	-	-	No
ANGPTL4	-	2.9%	-	-	-	-	-	-	-	No
ANGPTL5	-	2.9%	-	-	-	-	-	-	-	No
ANHX	-	2.9%	-	-	-	-	-	-	-	No
ANK1	4.3%	-	-	-	-	-	-	-	-	No
ANK2	8.6%	2.9%	-	-	-	-	-	-	-	No
ANK3	8.6%	2.9%	-	-	-	-	-	-	-	No
ANKFY1	4.3%	2.9%	-	-	-	-	-	-	-	No
ANKH	1.4%	-	-	-	-	-	-	-	-	No
ANKHD1	2.9%	2.9%	-	-	-	-	-	-	-	No
ANKIB1	2.9%	2.9%	-	-	-	-	-	-	-	No
ANKLE1	2.9%	-	-	-	-	-	-	-	-	No
ANKRD1	2.9%	-	-	-	-	-	-	-	-	No
ANKRD11	8.6%	8.8%	-	-	-	-	-	-	-	No
ANKRD12	5.7%	2.9%	-	-	-	-	-	-	-	No
ANKRD13B	1.4%	-	-	-	-	-	-	-	-	No
ANKRD13C	1.4%	2.9%	-	-	-	-	-	-	-	No
ANKRD13D	-	2.9%	-	-	-	-	-	-	-	No
ANKRD18B	-	2.9%	-	-	-	-	-	-	-	No
ANKRD24	2.9%	-	-	-	-	-	-	-	-	No
ANKRD26	4.3%	2.9%	-	-	-	-	-	-	-	No
ANKRD27	1.4%	2.9%	-	-	-	-	-	-	-	No
ANKRD28	2.9%	-	-	-	-	-	-	-	-	No
ANKRD30A	10.0%	2.9%	-	-	-	-	-	-	-	No
ANKRD30B	1.4%	-	-	-	-	-	-	-	-	No
ANKRD31	-	2.9%	-	-	-	-	-	-	-	No
ANKRD34A	2.9%	-	-	-	-	-	-	-	-	No
ANKRD35	5.7%	-	-	-	-	-	-	-	-	No
ANKRD36C	1.4%	2.9%	-	-	-	-	-	-	-	No
ANKRD40	2.9%	-	-	-	-	-	-	-	-	No
ANKRD44	7.1%	-	-	-	-	-	-	-	-	No
ANKRD45	1.4%	-	-	-	-	-	-	-	-	No
ANKRD49	1.4%	2.9%	-	-	-	-	-	-	-	No
ANKRD50	5.7%	2.9%	-	-	-	-	-	-	-	No
ANKRD6	1.4%	-	-	-	-	-	-	-	-	No
ANKS1A	1.4%	-	-	-	-	-	-	-	-	No
ANKS1B	1.4%	-	-	-	-	-	-	-	-	No
ANKS3	2.9%	-	-	-	-	-	-	-	-	No
ANKS6	4.3%	2.9%	-	-	-	-	-	-	-	No
ANKUB1	-	2.9%	-	-	-	-	-	-	-	No
ANO10	1.4%	-	-	-	-	-	-	-	-	No
ANO2	1.4%	-	-	-	-	-	-	-	-	No
ANO4	2.9%	-	-	-	-	-	-	-	-	No
ANO5	1.4%	5.9%	-	-	-	-	-	-	-	No
ANO6	1.4%	2.9%	-	-	-	-	-	-	-	No
ANO7	2.9%	2.9%	-	-	-	-	-	-	-	No
ANO8	1.4%	2.9%	-	-	-	-	-	-	-	No
ANO9	2.9%	-	-	-	-	-	-	-	-	No
ANOS1	5.7%	-	-	-	-	-	-	-	-	No
ANP32E	-	2.9%	-	-	-	-	-	-	-	No
ANPEP	1.4%	-	-	-	-	-	-	-	-	No
ANTXR1	2.9%	-	-	-	-	-	-	-	-	No
ANTXR2	1.4%	-	-	-	-	-	-	-	-	No
ANTXRL	-	5.9%	-	-	-	-	-	-	-	No
ANXA2	1.4%	-	-	-	-	-	-	-	-	No
ANXA3	-	2.9%	-	-	-	-	-	-	-	No
ANXA4	1.4%	-	-	-	-	-	-	-	-	No
ANXA7	1.4%	2.9%	-	-	-	-	-	-	-	No
AOAH	2.9%	-	-	-	-	-	-	-	-	No
AOC3	1.4%	-	-	-	-	-	-	-	-	No
AOX1	1.4%	-	-	-	-	-	-	-	-	No
AP1B1	1.4%	2.9%	-	-	-	-	-	-	-	No
AP1G1	-	2.9%	-	-	-	-	-	-	-	No
AP1G2	1.4%	-	-	-	-	-	-	-	-	No
AP1M1	2.9%	-	-	-	-	-	-	-	-	No
AP1S1	4.3%	-	-	-	-	-	-	-	-	No
AP1S2	1.4%	-	-	-	-	-	-	-	-	No
AP2A1	2.9%	-	-	-	-	-	-	-	-	No
AP2A2	1.4%	2.9%	-	-	-	-	-	-	-	No
AP2B1	5.7%	2.9%	-	-	-	-	-	-	-	No
AP2M1	-	5.9%	-	-	-	-	-	-	-	No
AP3B1	7.1%	2.9%	-	-	-	-	-	-	-	No
AP3M2	1.4%	-	-	-	-	-	-	-	-	No
AP3S1	1.4%	-	-	-	-	-	-	-	-	No
AP5M1	2.9%	-	-	-	-	-	-	-	-	No
AP5Z1	1.4%	-	-	-	-	-	-	-	-	No
APAF1	2.9%	2.9%	-	-	-	-	-	-	-	No
APBA1	4.3%	-	-	-	-	-	-	-	-	No
APBB1IP	1.4%	-	-	-	-	-	-	-	-	No
APBB2	2.9%	-	-	-	-	-	-	-	-	No
APC	7.1%	2.9%	-	-	-	0.02	0.275	0.0645161	0	Yes
APC2	2.9%	-	-	-	-	-	-	-	-	No
APCDD1	1.4%	-	-	-	-	-	-	-	-	No
APCDD1L	1.4%	-	-	-	-	-	-	-	-	No
APH1B	1.4%	-	-	-	-	-	-	-	-	No
API5	1.4%	-	-	-	-	-	-	-	-	No
APIP	-	2.9%	-	-	-	-	-	-	-	No
APLP1	2.9%	-	-	-	-	-	-	-	-	No
APLP2	2.9%	-	-	-	-	-	-	-	-	No
APOA1	-	2.9%	-	-	-	-	-	-	-	No
APOA4	1.4%	-	-	-	-	-	-	-	-	No
APOB	10.0%	8.8%	-	0.0952381	-	-	-	-	-	Yes
APOBEC1	1.4%	-	-	-	-	-	-	-	-	No
APOBEC2	-	2.9%	-	-	-	-	-	-	-	No
APOL6	1.4%	-	-	-	-	-	-	-	-	No
APP	1.4%	-	-	-	-	-	-	-	-	No
APPL2	2.9%	2.9%	-	-	-	-	-	-	-	No
AQP4	1.4%	-	-	-	-	-	-	-	-	No
AQP8	2.9%	-	-	-	-	-	-	-	-	No
AQR	5.7%	-	-	-	-	-	-	-	-	No
AR	2.9%	11.8%	-	-	-	-	-	-	-	No
ARAP1	2.9%	-	-	-	-	-	-	-	-	No
ARAP2	2.9%	2.9%	-	-	-	-	-	-	-	No
ARAP3	2.9%	-	-	-	-	-	-	-	-	No
ARCN1	-	2.9%	-	-	-	-	-	-	-	No
AREL1	2.9%	-	-	-	-	-	-	-	-	No
ARF4	1.4%	-	-	-	-	-	-	-	-	No
ARFGAP3	2.9%	2.9%	-	-	-	-	-	-	-	No
ARFGEF1	7.1%	5.9%	-	-	-	-	-	-	-	No
ARFGEF2	2.9%	-	-	-	-	-	-	-	-	No
ARFGEF3	2.9%	-	-	-	-	-	-	-	-	No
ARHGAP15	-	2.9%	-	-	-	-	-	-	-	No
ARHGAP17	-	2.9%	-	-	-	-	-	-	-	No
ARHGAP18	-	2.9%	-	-	-	-	-	-	-	No
ARHGAP20	5.7%	-	-	-	-	0	-	-	-	No
ARHGAP22	2.9%	-	-	-	-	-	-	-	-	No
ARHGAP24	4.3%	2.9%	-	-	-	-	-	-	-	No
ARHGAP26	1.4%	-	-	-	-	0	-	-	-	No
ARHGAP28	1.4%	-	-	-	-	-	-	-	-	No
ARHGAP29	4.3%	2.9%	-	-	-	-	-	-	-	No
ARHGAP30	4.3%	-	-	-	-	-	-	-	-	No
ARHGAP31	1.4%	2.9%	-	-	-	-	-	-	-	No
ARHGAP35	1.4%	5.9%	-	-	-	0.01	-	-	-	No
ARHGAP36	1.4%	-	-	-	-	-	-	-	-	No
ARHGAP39	1.4%	8.8%	-	-	-	-	-	-	-	No
ARHGAP4	-	2.9%	-	-	-	-	-	-	-	No
ARHGAP44	1.4%	-	-	-	-	0.01	-	-	-	No
ARHGAP45	2.9%	-	-	-	-	-	-	-	-	No
ARHGAP5	7.1%	-	-	-	-	-	-	-	-	No
ARHGAP5	-	-	-	-	-	0.01	-	-	-	No
ARHGAP6	1.4%	2.9%	-	-	-	-	-	-	-	No
ARHGEF1	1.4%	-	-	-	-	-	-	-	-	No
ARHGEF10	4.3%	-	-	-	-	-	-	-	-	No
ARHGEF10L	2.9%	2.9%	-	-	-	-	-	-	-	No
ARHGEF11	7.1%	2.9%	-	-	-	-	-	-	-	No
ARHGEF12	1.4%	-	-	-	-	-	-	-	-	No
ARHGEF15	2.9%	-	-	-	-	-	-	-	-	No
ARHGEF16	1.4%	-	-	-	-	-	-	-	-	No
ARHGEF17	-	5.9%	-	-	-	-	-	-	-	No
ARHGEF18	1.4%	2.9%	-	-	-	-	-	-	-	No
ARHGEF19	1.4%	-	-	-	-	-	-	-	-	No
ARHGEF2	2.9%	-	-	-	-	-	-	-	-	No
ARHGEF25	1.4%	-	-	-	-	-	-	-	-	No
ARHGEF26	-	2.9%	-	-	-	-	-	-	-	No
ARHGEF28	1.4%	2.9%	-	-	-	-	-	-	-	No
ARHGEF28 (RGNEF)	-	-	-	-	-	0.02	-	-	-	No
ARHGEF4	1.4%	2.9%	-	-	-	-	-	-	-	No
ARHGEF7	2.9%	-	-	-	-	-	-	-	-	No
ARID1A	22.9%	8.8%	-	-	0.103448	0.15	0.198	-	-	Yes
ARID1B	10.0%	2.9%	-	-	-	0.01	-	-	-	No
ARID2	7.1%	5.9%	-	-	-	0.01	-	-	-	No
ARID3C	-	5.9%	-	-	-	-	-	-	-	No
ARID4A	2.9%	2.9%	-	-	-	-	-	-	-	No
ARID5B	2.9%	-	-	-	-	-	-	-	-	No
ARIH1	1.4%	-	-	-	-	-	-	-	-	No
ARIH2	1.4%	-	-	-	-	-	-	-	-	No
ARIH2OS	-	2.9%	-	-	-	-	-	-	-	No
ARL10	1.4%	-	-	-	-	-	-	-	-	No
ARL13B	1.4%	-	-	-	-	-	-	-	-	No
ARL5A	-	2.9%	-	-	-	-	-	-	-	No
ARMC12	1.4%	-	-	-	-	-	-	-	-	No
ARMC2	2.9%	2.9%	-	-	-	-	-	-	-	No
ARMC3	7.1%	-	-	-	-	-	-	-	-	No
ARMC4	5.7%	2.9%	-	-	-	-	-	-	-	No
ARMC9	1.4%	-	-	-	-	-	-	-	-	No
ARMCX1	1.4%	2.9%	-	-	-	-	-	-	-	No
ARMCX2	1.4%	2.9%	-	-	-	-	-	-	-	No
ARMCX3	1.4%	-	-	-	-	-	-	-	-	No
ARNT	4.3%	-	-	-	-	-	-	-	-	No
ARPP21	1.4%	2.9%	-	-	-	-	-	-	-	No
ARR3	1.4%	-	-	-	-	-	-	-	-	No
ARRB1	1.4%	2.9%	-	-	-	-	-	-	-	No
ARRDC2	2.9%	-	-	-	-	-	-	-	-	No
ARRDC4	-	2.9%	-	-	-	-	-	-	-	No
ARRDC5	-	2.9%	-	-	-	-	-	-	-	No
ARSB	-	2.9%	-	-	-	-	-	-	-	No
ARSG	1.4%	2.9%	-	-	-	-	-	-	-	No
ARSH	1.4%	-	-	-	-	-	-	-	-	No
ARSI	1.4%	2.9%	-	-	-	-	-	-	-	No
ARSJ	2.9%	-	-	-	-	-	-	-	-	No
ARSK	1.4%	2.9%	-	-	-	-	-	-	-	No
ARV1	4.3%	-	-	-	-	-	-	-	-	No
ARVCF	2.9%	2.9%	-	-	-	-	-	-	-	No
AS3MT	-	2.9%	-	-	-	-	-	-	-	No
ASAH1	-	2.9%	-	-	-	-	-	-	-	No
ASAP1	2.9%	-	-	-	-	-	-	-	-	No
ASAP2	1.4%	2.9%	-	-	-	-	-	-	-	No
ASB15	-	2.9%	-	-	-	-	-	-	-	No
ASB16	-	2.9%	-	-	-	-	-	-	-	No
ASB18	-	2.9%	-	-	-	-	-	-	-	No
ASB4	1.4%	-	-	-	-	-	-	-	-	No
ASB6	-	2.9%	-	-	-	-	-	-	-	No
ASCC1	1.4%	2.9%	-	-	-	-	-	-	-	No
ASCC2	2.9%	2.9%	-	-	-	-	-	-	-	No
ASCC3	2.9%	-	-	-	-	-	-	-	-	No
ASCL1	1.4%	-	-	-	-	-	-	-	-	No
ASGR2	1.4%	-	-	-	-	-	-	-	-	No
ASH1L	7.1%	-	-	-	-	-	-	-	-	No
ASIC2	1.4%	-	-	-	-	-	-	-	-	No
ASIC4	-	5.9%	-	-	-	-	-	-	-	No
ASIC5	4.3%	-	-	-	-	-	-	-	-	No
ASL	1.4%	-	-	-	-	-	-	-	-	No
ASMT	-	5.9%	-	-	-	-	-	-	-	No
ASMTL	2.9%	-	-	-	-	-	-	-	-	No
ASNSD1	2.9%	-	-	-	-	-	-	-	-	No
ASPDH	1.4%	-	-	-	-	-	-	-	-	No
ASPH	-	2.9%	-	-	-	-	-	-	-	No
ASPM	11.4%	2.9%	-	-	-	-	-	-	-	No
ASPN	1.4%	-	-	-	-	-	-	-	-	No
ASPSCR1	2.9%	-	-	-	-	-	-	-	-	No
ASS1	1.4%	-	-	-	-	-	-	-	-	No
ASTE1	2.9%	2.9%	-	-	-	-	-	-	-	No
ASTL	1.4%	-	-	-	-	-	-	-	-	No
ASTN1	2.9%	-	-	-	-	-	-	-	-	No
ASTN2	2.9%	-	-	-	-	-	-	-	-	No
ASXL1	4.3%	-	-	-	-	-	-	-	-	No
ASXL2	1.4%	-	-	-	-	-	-	-	-	No
ASXL3	2.9%	2.9%	-	-	-	-	-	-	-	No
ASZ1	1.4%	2.9%	-	-	-	-	-	-	-	No
ATAD2	4.3%	2.9%	-	-	-	-	-	-	-	No
ATAD2B	1.4%	-	-	-	-	-	-	-	-	No
ATAD3A	1.4%	-	-	-	-	-	-	-	-	No
ATAT1	1.4%	2.9%	-	-	-	-	-	-	-	No
ATF2	1.4%	-	-	-	-	-	-	-	-	No
ATF6B	2.9%	2.9%	-	-	-	-	-	-	-	No
ATF7	-	2.9%	-	-	-	-	-	-	-	No
ATF7IP	4.3%	5.9%	-	-	-	-	-	-	-	No
ATF7IP2	2.9%	-	-	-	-	-	-	-	-	No
ATG12	-	2.9%	-	-	-	-	-	-	-	No
ATG13	1.4%	-	-	-	-	-	-	-	-	No
ATG16L1	-	2.9%	-	-	-	-	-	-	-	No
ATG2A	5.7%	-	-	-	-	-	-	-	-	No
ATG2B	8.6%	5.9%	-	-	-	-	-	-	-	No
ATG3	-	5.9%	-	-	-	-	-	-	-	No
ATG5	1.4%	-	-	-	-	-	-	-	-	No
ATG9A	1.4%	2.9%	-	-	-	-	-	-	-	No
ATG9B	2.9%	-	-	-	-	-	-	-	-	No
ATIC	-	2.9%	-	-	-	-	-	-	-	No
ATL1	-	2.9%	-	-	-	-	-	-	-	No
ATM	4.3%	5.9%	-	0.0952381	-	-	0.121	-	0.14	Yes
ATMIN	2.9%	2.9%	-	-	-	-	-	-	-	No
ATN1	1.4%	-	-	-	-	-	-	-	-	No
ATP10A	4.3%	2.9%	-	-	-	-	-	-	-	No
ATP10B	7.1%	2.9%	-	-	-	-	-	-	-	No
ATP10D	5.7%	5.9%	-	-	-	-	-	-	-	No
ATP11B	2.9%	2.9%	-	-	-	-	-	-	-	No
ATP11C	-	2.9%	-	-	-	-	-	-	-	No
ATP12A	1.4%	2.9%	-	-	-	-	-	-	-	No
ATP13A1	1.4%	-	-	-	-	-	-	-	-	No
ATP13A2	2.9%	2.9%	-	-	-	-	-	-	-	No
ATP13A3	1.4%	2.9%	-	-	-	-	-	-	-	No
ATP13A4	1.4%	2.9%	-	-	-	-	-	-	-	No
ATP13A5	1.4%	-	-	-	-	-	-	-	-	No
ATP1A1	1.4%	2.9%	-	-	-	-	-	-	-	No
ATP1A4	5.7%	2.9%	-	-	-	-	-	-	-	No
ATP1B4	1.4%	-	-	-	-	-	-	-	-	No
ATP2A1	2.9%	-	-	-	-	-	-	-	-	No
ATP2A3	2.9%	-	-	-	-	-	-	-	-	No
ATP2B1	2.9%	-	-	-	-	-	-	-	-	No
ATP2B2	1.4%	-	-	-	-	-	-	-	-	No
ATP2B3	7.1%	-	-	-	-	-	-	-	-	No
ATP2B4	4.3%	-	-	-	-	-	-	-	-	No
ATP2C1	2.9%	2.9%	-	-	-	-	-	-	-	No
ATP2C2	-	2.9%	-	-	-	-	-	-	-	No
ATP4A	5.7%	-	-	-	-	-	-	-	-	No
ATP5PO	-	2.9%	-	-	-	-	-	-	-	No
ATP6AP2	1.4%	2.9%	-	-	-	-	-	-	-	No
ATP6V0A2	1.4%	2.9%	-	-	-	-	-	-	-	No
ATP6V0D2	1.4%	-	-	-	-	-	-	-	-	No
ATP6V1B1	2.9%	-	-	-	-	-	-	-	-	No
ATP6V1B2	-	2.9%	-	-	-	-	-	-	-	No
ATP6V1C2	2.9%	5.9%	-	-	-	-	-	-	-	No
ATP6V1E1	-	2.9%	-	-	-	-	-	-	-	No
ATP6V1H	4.3%	2.9%	-	-	-	-	-	-	-	No
ATP7A	1.4%	2.9%	-	-	-	-	-	-	-	No
ATP7B	1.4%	-	-	-	-	-	-	-	-	No
ATP8A1	-	2.9%	-	-	-	-	-	-	-	No
ATP8A2	7.1%	5.9%	-	-	-	-	-	-	-	No
ATP8B2	5.7%	-	-	-	-	-	-	-	-	No
ATP8B3	2.9%	2.9%	-	-	-	-	-	-	-	No
ATP8B4	-	2.9%	-	-	-	-	-	-	-	No
ATP9A	2.9%	2.9%	-	-	-	-	-	-	-	No
ATP9B	-	2.9%	-	-	-	-	-	-	-	No
ATR	4.3%	2.9%	-	-	-	-	-	-	-	No
ATRN	1.4%	-	-	-	-	-	-	-	-	No
ATRNL1	5.7%	5.9%	-	-	-	-	-	-	-	No
ATRX	5.7%	2.9%	-	-	-	-	-	-	0.04	No
ATXN10	-	2.9%	-	-	-	-	-	-	-	No
ATXN2	2.9%	2.9%	-	-	-	-	-	-	-	No
ATXN3	-	2.9%	-	-	-	-	-	-	-	No
ATXN3L	2.9%	-	-	-	-	-	-	-	-	No
ATXN7	1.4%	-	-	-	-	-	-	-	-	No
ATXN7L1	-	2.9%	-	-	-	-	-	-	-	No
AURKA	1.4%	-	-	-	-	-	-	-	-	No
AUTS2	4.3%	-	-	-	-	-	-	-	-	No
AVIL	4.3%	-	-	-	-	-	-	-	-	No
AVL9	2.9%	-	-	-	-	-	-	-	-	No
AVPR1A	1.4%	-	-	-	-	-	-	-	-	No
AWAT1	-	2.9%	-	-	-	-	-	-	-	No
AXDND1	1.4%	-	-	-	-	-	-	-	-	No
AXIN1	4.3%	-	-	-	-	-	-	-	-	No
AXIN2	4.3%	-	-	-	-	-	-	0.0258065	-	No
AXL	2.9%	2.9%	-	-	-	-	-	-	-	No
AZGP1	1.4%	-	-	-	-	-	-	-	-	No
AZU1	1.4%	-	-	-	-	-	-	-	-	No
B2M	1.4%	-	-	-	-	-	-	-	-	No
B3GALNT1	1.4%	-	-	-	-	-	-	-	-	No
B3GAT1	1.4%	-	-	-	-	-	-	-	-	No
B3GNT6	1.4%	-	-	-	-	-	-	-	-	No
B3GNT7	2.9%	2.9%	-	-	-	-	-	-	-	No
B4GALNT1	1.4%	-	-	-	-	-	-	-	-	No
B4GALNT4	1.4%	-	-	-	-	-	-	-	-	No
BAAT	5.7%	-	-	-	-	-	-	-	-	No
BACE2	4.3%	5.9%	-	-	-	-	-	-	-	No
BACH1	1.4%	-	-	-	-	-	-	-	-	No
BACH2	2.9%	-	-	-	-	-	-	-	-	No
BAG1	1.4%	-	-	-	-	-	-	-	-	No
BAG2	-	2.9%	-	-	-	-	-	-	-	No
BAG3	2.9%	-	-	-	-	-	-	-	-	No
BAG6	1.4%	2.9%	-	-	-	-	-	-	-	No
BAHCC1	1.4%	-	-	-	-	-	-	-	-	No
BAIAP2	1.4%	2.9%	-	-	-	-	-	-	-	No
BAIAP2L1	1.4%	-	-	-	-	-	-	-	-	No
BAIAP3	2.9%	-	-	-	-	-	-	-	-	No
BANK1	2.9%	2.9%	-	-	-	-	-	-	-	No
BAP1	2.9%	2.9%	-	-	-	-	-	-	-	No
BARD1	1.4%	2.9%	-	-	-	-	-	-	-	No
BARHL1	2.9%	-	-	-	-	-	-	-	-	No
BARHL2	1.4%	-	-	-	-	-	-	-	-	No
BAX	8.6%	2.9%	-	-	-	-	-	-	-	No
BAZ2A	2.9%	5.9%	-	-	-	-	-	-	-	No
BAZ2B	7.1%	2.9%	-	-	-	-	-	-	-	No
BBS12	1.4%	5.9%	-	-	-	-	-	-	-	No
BBS7	2.9%	2.9%	-	-	-	-	-	-	-	No
BBS9	5.7%	2.9%	-	-	-	-	-	-	-	No
BBX	2.9%	5.9%	-	-	-	-	-	-	-	No
BCAR1	1.4%	-	-	-	-	-	-	-	-	No
BCAS1	4.3%	2.9%	-	-	-	-	-	-	-	No
BCAS3	4.3%	2.9%	-	-	-	-	-	-	-	No
BCAT2	4.3%	-	-	-	-	-	-	-	-	No
BCHE	7.1%	-	-	-	-	-	-	-	-	No
BCKDK	1.4%	-	-	-	-	-	-	-	-	No
BCL11A	5.7%	-	-	-	-	-	-	-	-	No
BCL11B	4.3%	-	-	-	-	-	-	-	-	No
BCL2A1	-	2.9%	-	-	-	-	-	-	-	No
BCL2L14	-	2.9%	-	-	-	-	-	-	-	No
BCL6B	2.9%	-	-	-	-	-	-	-	-	No
BCL7C	1.4%	-	-	-	-	-	-	-	-	No
BCL9	4.3%	-	-	-	-	-	-	-	-	No
BCL9L	4.3%	-	-	-	-	-	-	-	-	No
BCO2	-	2.9%	-	-	-	-	-	-	-	No
BCOR	5.7%	-	-	-	-	-	-	-	-	No
BCORL1	5.7%	-	-	-	-	-	-	-	-	No
BCR	-	2.9%	-	-	-	-	-	-	-	No
BDH1	4.3%	2.9%	-	-	-	-	-	-	-	No
BDH2	-	2.9%	-	-	-	-	-	-	-	No
BDP1	7.1%	5.9%	-	-	-	-	-	-	-	No
BEGAIN	2.9%	-	-	-	-	-	-	-	-	No
BEND3	-	2.9%	-	-	-	-	-	-	-	No
BEND4	4.3%	2.9%	-	-	-	-	-	-	-	No
BEX1	1.4%	-	-	-	-	-	-	-	-	No
BEX4	1.4%	-	-	-	-	-	-	-	-	No
BICC1	2.9%	2.9%	-	-	-	-	-	-	-	No
BICD1	1.4%	2.9%	-	-	-	-	-	-	-	No
BICD2	1.4%	-	-	-	-	-	-	-	-	No
BICRA	1.4%	-	-	-	-	-	-	-	-	No
BIN3	-	2.9%	-	-	-	-	-	-	-	No
BIRC3	1.4%	-	-	-	-	-	-	-	-	No
BIRC6	5.7%	5.9%	-	-	-	-	-	-	-	No
BLK	-	2.9%	-	-	-	-	-	-	-	No
BLM	4.3%	2.9%	-	-	-	-	-	-	-	No
BLOC1S1	-	2.9%	-	-	-	-	-	-	-	No
BLOC1S5	-	2.9%	-	-	-	-	-	-	-	No
BLZF1	1.4%	-	-	-	-	-	-	-	-	No
BMERB1	1.4%	2.9%	-	-	-	-	-	-	-	No
BMP1	2.9%	-	-	-	-	-	-	-	-	No
BMP10	-	2.9%	-	-	-	-	-	-	-	No
BMP15	1.4%	-	-	-	-	-	-	-	-	No
BMP2K	2.9%	-	-	-	-	-	-	-	-	No
BMP3	1.4%	-	-	-	-	-	-	-	-	No
BMP6	2.9%	-	-	-	-	-	-	-	-	No
BMPER	2.9%	2.9%	-	-	-	-	-	-	-	No
BMPR1A	1.4%	-	-	-	-	-	-	-	-	No
BMPR2	8.6%	-	-	-	-	-	-	-	-	No
BMS1	2.9%	-	-	-	-	-	-	-	-	No
BMT2	2.9%	-	-	-	-	-	-	-	-	No
BNC1	1.4%	-	-	-	-	-	-	-	-	No
BNIP5	1.4%	-	-	-	-	-	-	-	-	No
BOC	2.9%	2.9%	-	-	-	-	-	-	-	No
BOD1	-	2.9%	-	-	-	-	-	-	-	No
BOD1L1	1.4%	2.9%	-	-	-	-	-	-	-	No
BPI	-	2.9%	-	-	-	-	-	-	-	No
BPIFA3	-	2.9%	-	-	-	-	-	-	-	No
BPIFB3	1.4%	2.9%	-	-	-	-	-	-	-	No
BPIFB4	5.7%	-	-	-	-	-	-	-	-	No
BPIFB6	2.9%	2.9%	-	-	-	-	-	-	-	No
BPNT1	2.9%	-	-	-	-	-	-	-	-	No
BPTF	2.9%	2.9%	-	-	-	-	-	-	-	No
BRAF	1.4%	-	-	-	-	-	0.176	-	0.1	No
BRAP	1.4%	2.9%	-	-	-	-	-	-	-	No
BRAT1	1.4%	2.9%	-	-	-	-	-	-	-	No
BRCA1	2.9%	-	-	0.047619	-	-	-	-	-	No
BRCA2	7.1%	-	-	0.0952381	-	-	-	0.0258065	0.02	No
BRD1	2.9%	-	-	-	-	-	-	-	-	No
BRD2	2.9%	-	-	-	-	-	-	-	-	No
BRD3	1.4%	2.9%	-	-	-	-	-	-	-	No
BRD4	2.9%	-	-	-	-	-	-	-	-	No
BRD7	1.4%	-	-	-	-	-	-	-	-	No
BRD8	11.4%	-	-	-	-	-	-	-	-	No
BRINP1	7.1%	2.9%	-	-	-	-	-	-	-	No
BRINP2	2.9%	2.9%	-	-	-	-	-	-	-	No
BRINP3	4.3%	-	-	-	-	-	-	-	-	No
BRIP1	-	2.9%	-	-	-	-	-	-	-	No
BRMS1L	1.4%	-	-	-	-	-	-	-	-	No
BRPF1	2.9%	2.9%	-	-	-	-	-	-	-	No
BRPF3	2.9%	-	-	-	-	-	-	-	-	No
BRSK1	2.9%	-	-	-	-	-	-	-	-	No
BRSK2	1.4%	-	-	-	-	-	-	-	-	No
BRWD1	4.3%	-	-	-	-	-	-	-	-	No
BRWD3	2.9%	2.9%	-	-	-	-	-	-	-	No
BSG	4.3%	-	-	-	-	-	-	-	-	No
BSN	2.9%	-	-	-	-	-	-	-	-	No
BSND	1.4%	2.9%	-	-	-	-	-	-	-	No
BSPRY	1.4%	-	-	-	-	-	-	-	-	No
BSX	2.9%	-	-	-	-	-	-	-	-	No
BTAF1	1.4%	2.9%	-	-	-	-	-	-	-	No
BTBD1	1.4%	-	-	-	-	-	-	-	-	No
BTBD11	8.6%	2.9%	-	-	-	-	-	-	-	No
BTBD2	1.4%	-	-	-	-	-	-	-	-	No
BTBD7	5.7%	-	-	-	-	-	-	-	-	No
BTBD9	1.4%	-	-	-	-	-	-	-	-	No
BTD	2.9%	-	-	-	-	-	-	-	-	No
BTG3	1.4%	-	-	-	-	-	-	-	-	No
BTK	-	2.9%	-	-	-	-	-	-	-	No
BTNL9	-	2.9%	-	-	-	-	-	-	-	No
BTRC	1.4%	-	-	-	-	-	-	-	-	No
BUB1	2.9%	-	-	-	-	-	-	-	-	No
BUB3	1.4%	-	-	-	-	-	-	-	-	No
BUD31	1.4%	2.9%	-	-	-	-	-	-	-	No
BVES	-	2.9%	-	-	-	-	-	-	-	No
BZW2	1.4%	2.9%	-	-	-	-	-	-	-	No
C10ORF12	1.4%	-	-	-	-	-	-	-	-	No
C10ORF126	-	2.9%	-	-	-	-	-	-	-	No
C10ORF53	-	2.9%	-	-	-	-	-	-	-	No
C10ORF71	2.9%	8.8%	-	-	-	-	-	-	-	No
C10ORF90	2.9%	-	-	-	-	-	-	-	-	No
C11ORF24	1.4%	-	-	-	-	-	-	-	-	No
C11ORF42	-	2.9%	-	-	-	-	-	-	-	No
C11ORF54	2.9%	-	-	-	-	-	-	-	-	No
C12ORF4	-	2.9%	-	-	-	-	-	-	-	No
C12ORF40	-	5.9%	-	-	-	-	-	-	-	No
C12ORF42	1.4%	2.9%	-	-	-	-	-	-	-	No
C12ORF50	2.9%	2.9%	-	-	-	-	-	-	-	No
C12ORF66	-	2.9%	-	-	-	-	-	-	-	No
C12ORF73	-	2.9%	-	-	-	-	-	-	-	No
C12ORF75	-	2.9%	-	-	-	-	-	-	-	No
C14ORF177	1.4%	-	-	-	-	-	-	-	-	No
C14ORF178	1.4%	2.9%	-	-	-	-	-	-	-	No
C14ORF39	-	2.9%	-	-	-	-	-	-	-	No
C15ORF39	2.9%	-	-	-	-	-	-	-	-	No
C15ORF41	-	2.9%	-	-	-	-	-	-	-	No
C16ORF71	4.3%	-	-	-	-	-	-	-	-	No
C16ORF78	2.9%	-	-	-	-	-	-	-	-	No
C16ORF91	1.4%	-	-	-	-	-	-	-	-	No
C16ORF96	1.4%	-	-	-	-	-	-	-	-	No
C17ORF75	1.4%	2.9%	-	-	-	-	-	-	-	No
C17ORF80	-	2.9%	-	-	-	-	-	-	-	No
C18ORF63	-	2.9%	-	-	-	-	-	-	-	No
C19ORF12	1.4%	-	-	-	-	-	-	-	-	No
C19ORF18	-	2.9%	-	-	-	-	-	-	-	No
C19ORF25	1.4%	2.9%	-	-	-	-	-	-	-	No
C19ORF44	4.3%	-	-	-	-	-	-	-	-	No
C19ORF57	1.4%	-	-	-	-	-	-	-	-	No
C19ORF81	-	2.9%	-	-	-	-	-	-	-	No
C1ORF112	1.4%	-	-	-	-	-	-	-	-	No
C1ORF127	1.4%	-	-	-	-	-	-	-	-	No
C1ORF87	1.4%	2.9%	-	-	-	-	-	-	-	No
C1ORF94	1.4%	2.9%	-	-	-	-	-	-	-	No
C1QB	1.4%	-	-	-	-	-	-	-	-	No
C1QTNF2	1.4%	-	-	-	-	-	-	-	-	No
C1QTNF3	1.4%	-	-	-	-	-	-	-	-	No
C1S	5.7%	-	-	-	-	-	-	-	-	No
C21ORF58	1.4%	2.9%	-	-	-	-	-	-	-	No
C22ORF24	2.9%	-	-	-	-	-	-	-	-	No
C22ORF42	1.4%	-	-	-	-	-	-	-	-	No
C2CD3	5.7%	-	-	-	-	-	-	-	-	No
C2CD5	-	2.9%	-	-	-	-	-	-	-	No
C2ORF16	5.7%	2.9%	-	-	-	-	-	-	-	No
C2ORF42	2.9%	-	-	-	-	-	-	-	-	No
C2ORF49	1.4%	-	-	-	-	-	-	-	-	No
C2ORF88	-	2.9%	-	-	-	-	-	-	-	No
C3	8.6%	2.9%	-	-	-	-	-	-	-	No
C3AR1	4.3%	-	-	-	-	-	-	-	-	No
C3ORF20	2.9%	-	-	-	-	-	-	-	-	No
C3ORF33	1.4%	-	-	-	-	-	-	-	-	No
C3ORF67	-	2.9%	-	-	-	-	-	-	-	No
C4ORF17	1.4%	-	-	-	-	-	-	-	-	No
C5	4.3%	-	-	-	-	-	-	-	-	No
C5ORF22	-	2.9%	-	-	-	-	-	-	-	No
C6	1.4%	2.9%	-	-	-	-	-	-	-	No
C6ORF118	-	2.9%	-	-	-	-	-	-	-	No
C6ORF163	-	2.9%	-	-	-	-	-	-	-	No
C6ORF47	2.9%	2.9%	-	-	-	-	-	-	-	No
C6ORF89	4.3%	2.9%	-	-	-	-	-	-	-	No
C7	2.9%	2.9%	-	-	-	-	-	-	-	No
C7ORF25	1.4%	-	-	-	-	-	-	-	-	No
C7ORF26	1.4%	2.9%	-	-	-	-	-	-	-	No
C7ORF57	1.4%	-	-	-	-	-	-	-	-	No
C7ORF65	1.4%	-	-	-	-	-	-	-	-	No
C7ORF66	1.4%	-	-	-	-	-	-	-	-	No
C8B	2.9%	-	-	-	-	-	-	-	-	No
C8ORF34	-	8.8%	-	-	-	-	-	-	-	No
C9	1.4%	2.9%	-	-	-	-	-	-	-	No
C9ORF131	2.9%	-	-	-	-	-	-	-	-	No
C9ORF16	-	2.9%	-	-	-	-	-	-	-	No
CA1	1.4%	-	-	-	-	-	-	-	-	No
CA3	1.4%	-	-	-	-	-	-	-	-	No
CAAP1	-	2.9%	-	-	-	-	-	-	-	No
CAB39L	2.9%	-	-	-	-	-	-	-	-	No
CABIN1	5.7%	5.9%	-	-	-	-	-	-	-	No
CACHD1	2.9%	2.9%	-	-	-	-	-	-	-	No
CACNA1A	2.9%	-	-	-	-	-	-	-	-	No
CACNA1B	5.7%	-	-	-	-	-	-	-	-	No
CACNA1C	8.6%	-	-	-	-	-	-	-	-	No
CACNA1D	5.7%	2.9%	-	-	-	-	-	-	-	No
CACNA1E	7.1%	11.8%	13%*	-	-	-	-	-	-	Yes
CACNA1F	1.4%	2.9%	-	-	-	-	-	-	-	No
CACNA1G	5.7%	-	-	-	-	-	-	-	-	No
CACNA1H	10.0%	2.9%	-	-	-	-	-	-	-	No
CACNA1I	1.4%	8.8%	-	-	-	-	-	-	-	No
CACNA1S	7.1%	2.9%	-	-	-	-	-	-	-	No
CACNA2D1	4.3%	5.9%	-	-	-	-	-	-	-	No
CACNA2D2	2.9%	-	-	-	-	-	-	-	-	No
CACNA2D3	8.6%	5.9%	-	-	-	-	-	-	-	No
CACNA2D4	1.4%	-	-	-	-	-	-	-	-	No
CACNB1	2.9%	-	-	-	-	-	-	-	-	No
CACNB4	2.9%	2.9%	-	-	-	-	-	-	-	No
CACNG3	2.9%	-	-	-	-	-	-	-	-	No
CACNG4	-	2.9%	-	-	-	-	-	-	-	No
CACNG7	2.9%	-	-	-	-	-	-	-	-	No
CAD	10.0%	-	-	-	-	-	-	-	-	No
CADM1	1.4%	2.9%	-	-	-	-	-	-	-	No
CADM2	1.4%	2.9%	-	-	-	-	-	-	-	No
CADM3	2.9%	-	-	-	-	-	-	-	-	No
CADPS	1.4%	5.9%	-	-	-	-	-	-	-	No
CADPS2	1.4%	2.9%	-	-	-	-	-	-	-	No
CALCOCO1	2.9%	-	-	-	-	-	-	-	-	No
CALCRL	2.9%	-	-	-	-	-	-	-	-	No
CALHM1	-	2.9%	-	-	-	-	-	-	-	No
CALN1	1.4%	2.9%	-	-	-	-	-	-	-	No
CAMK1	-	2.9%	-	-	-	-	-	-	-	No
CAMK1G	2.9%	2.9%	-	-	-	-	-	-	-	No
CAMK2B	1.4%	-	-	-	-	-	-	-	-	No
CAMKV	4.3%	2.9%	-	-	-	-	-	-	-	No
CAMSAP1	1.4%	-	-	-	-	-	-	-	-	No
CAMSAP2	1.4%	-	-	-	-	-	-	-	-	No
CAMSAP3	4.3%	-	-	-	-	-	-	-	-	No
CAMTA2	8.6%	2.9%	-	-	-	-	-	-	-	No
CAND1	2.9%	2.9%	-	-	-	-	-	-	-	No
CAND2	7.1%	5.9%	-	-	-	-	-	-	-	No
CAP1	1.4%	-	-	-	-	-	-	-	-	No
CAP2	-	2.9%	-	-	-	-	-	-	-	No
CAPN1	2.9%	-	-	-	-	-	-	-	-	No
CAPN11	1.4%	-	-	-	-	-	-	-	-	No
CAPN12	-	2.9%	-	-	-	-	-	-	-	No
CAPN13	1.4%	2.9%	-	-	-	-	-	-	-	No
CAPN2	4.3%	-	-	-	-	-	-	-	-	No
CAPN3	2.9%	2.9%	-	-	-	-	-	-	-	No
CAPN6	1.4%	-	-	-	-	-	-	-	-	No
CAPN7	-	2.9%	-	-	-	-	-	-	-	No
CAPN9	2.9%	-	-	-	-	-	-	-	-	No
CAPRIN1	-	2.9%	-	-	-	-	-	-	-	No
CAPRIN2	2.9%	-	-	-	-	-	-	-	-	No
CAPSL	1.4%	-	-	-	-	-	-	-	-	No
CAPZA3	-	2.9%	-	-	-	-	-	-	-	No
CARD10	1.4%	2.9%	-	-	-	-	-	-	-	No
CARD11	10.0%	2.9%	-	-	-	-	-	-	-	No
CARD14	1.4%	2.9%	-	-	-	-	-	-	-	No
CARF	2.9%	2.9%	-	-	-	-	-	-	-	No
CARMIL1	1.4%	-	-	-	-	-	-	-	-	No
CARMIL2	5.7%	-	-	-	-	-	-	-	-	No
CARMIL3	4.3%	-	-	-	-	-	-	-	-	No
CARNS1	1.4%	-	-	-	-	-	-	-	-	No
CARS	-	2.9%	-	-	-	-	-	-	-	No
CARS2	-	2.9%	-	-	-	-	-	-	-	No
CASD1	5.7%	2.9%	-	-	-	-	-	-	-	No
CASP14	-	2.9%	-	-	-	-	-	-	-	No
CASP5	4.3%	2.9%	-	-	-	-	-	-	-	No
CASP8	2.9%	-	-	-	-	-	-	-	-	No
CASR	4.3%	2.9%	-	-	-	-	-	-	-	No
CASS4	1.4%	-	-	-	-	-	-	-	-	No
CASZ1	4.3%	2.9%	-	-	-	-	-	-	-	No
CATSPER1	2.9%	-	-	-	-	-	-	-	-	No
CATSPER2	2.9%	2.9%	-	-	-	-	-	-	-	No
CATSPER3	2.9%	-	-	-	-	-	-	-	-	No
CATSPER4	2.9%	2.9%	-	-	-	-	-	-	-	No
CATSPERB	2.9%	-	-	-	-	-	-	-	-	No
CATSPERE	4.3%	2.9%	-	-	-	-	-	-	-	No
CATSPERG	5.7%	-	-	-	-	-	-	-	-	No
CAVIN4	1.4%	2.9%	-	-	-	-	-	-	-	No
CBFA2T3	1.4%	-	-	-	-	-	-	-	-	No
CBL	1.4%	-	-	-	-	-	-	-	-	No
CBLB	-	-	-	-	-	-	-	0.0129032	-	No
CBLC	1.4%	2.9%	-	-	-	-	-	-	-	No
CBLL2	2.9%	-	-	-	-	-	-	-	-	No
CBLN3	-	2.9%	-	-	-	-	-	-	-	No
CBR3	-	2.9%	-	-	-	-	-	-	-	No
CBS	1.4%	2.9%	-	-	-	-	-	-	-	No
CBX4	2.9%	-	-	-	-	-	-	-	-	No
CC2D1B	1.4%	-	-	-	-	-	-	-	-	No
CC2D2A	2.9%	5.9%	-	-	-	-	-	-	-	No
CCAR1	5.7%	-	-	-	-	-	-	-	-	No
CCAR2	5.7%	-	-	-	-	-	-	-	-	No
CCDC102B	2.9%	-	-	-	-	-	-	-	-	No
CCDC105	-	2.9%	-	-	-	-	-	-	-	No
CCDC110	1.4%	-	-	-	-	-	-	-	-	No
CCDC116	1.4%	2.9%	-	-	-	-	-	-	-	No
CCDC120	2.9%	-	-	-	-	-	-	-	-	No
CCDC130	-	2.9%	-	-	-	-	-	-	-	No
CCDC138	1.4%	-	-	-	-	-	-	-	-	No
CCDC14	1.4%	-	-	-	-	-	-	-	-	No
CCDC141	2.9%	2.9%	-	-	-	-	-	-	-	No
CCDC15	1.4%	2.9%	-	-	-	-	-	-	-	No
CCDC150	2.9%	-	-	-	-	-	-	-	-	No
CCDC151	2.9%	-	-	-	-	-	-	-	-	No
CCDC152	-	2.9%	-	-	-	-	-	-	-	No
CCDC155	-	2.9%	-	-	-	-	-	-	-	No
CCDC158	-	2.9%	-	-	-	-	-	-	-	No
CCDC159	1.4%	2.9%	-	-	-	-	-	-	-	No
CCDC168	-	2.9%	-	-	-	-	-	-	-	No
CCDC172	1.4%	-	-	-	-	-	-	-	-	No
CCDC178	5.7%	2.9%	-	-	-	-	-	-	-	No
CCDC18	2.9%	2.9%	-	-	-	-	-	-	-	No
CCDC180	4.3%	-	-	-	-	-	-	-	-	No
CCDC181	2.9%	-	-	-	-	-	-	-	-	No
CCDC183	-	2.9%	-	-	-	-	-	-	-	No
CCDC184	1.4%	-	-	-	-	-	-	-	-	No
CCDC191	4.3%	-	-	-	-	-	-	-	-	No
CCDC27	-	2.9%	-	-	-	-	-	-	-	No
CCDC3	2.9%	-	-	-	-	-	-	-	-	No
CCDC30	-	2.9%	-	-	-	-	-	-	-	No
CCDC33	2.9%	-	-	-	-	-	-	-	-	No
CCDC34	-	2.9%	-	-	-	-	-	-	-	No
CCDC38	5.7%	-	-	-	-	-	-	-	-	No
CCDC39	4.3%	2.9%	-	-	-	-	-	-	-	No
CCDC40	7.1%	-	-	-	-	-	-	-	-	No
CCDC43	2.9%	-	-	-	-	-	-	-	-	No
CCDC47	2.9%	-	-	-	-	-	-	-	-	No
CCDC50	-	2.9%	-	-	-	-	-	-	-	No
CCDC57	-	2.9%	-	-	-	-	-	-	-	No
CCDC62	-	2.9%	-	-	-	-	-	-	-	No
CCDC63	1.4%	2.9%	-	-	-	-	-	-	-	No
CCDC66	2.9%	-	-	-	-	-	-	-	-	No
CCDC70	1.4%	5.9%	-	-	-	-	-	-	-	No
CCDC73	2.9%	-	-	-	-	-	-	-	-	No
CCDC80	2.9%	5.9%	-	-	-	-	-	-	-	No
CCDC85A	1.4%	2.9%	-	-	-	-	-	-	-	No
CCDC87	2.9%	-	-	-	-	-	-	-	-	No
CCDC88A	4.3%	2.9%	-	-	-	-	-	-	-	No
CCDC92	1.4%	-	-	-	-	-	-	-	-	No
CCDC93	1.4%	5.9%	-	-	-	-	-	-	-	No
CCDC96	2.9%	-	-	-	-	-	-	-	-	No
CCDC9B	1.4%	-	-	-	-	-	-	-	-	No
CCER1	2.9%	2.9%	-	-	-	-	-	-	-	No
CCIN	1.4%	-	-	-	-	-	-	-	-	No
CCKAR	-	2.9%	-	-	-	-	-	-	-	No
CCL20	1.4%	-	-	-	-	-	-	-	-	No
CCL24	-	2.9%	-	-	-	-	-	-	-	No
CCM2L	1.4%	-	-	-	-	-	-	-	-	No
CCN4	1.4%	-	-	-	-	-	-	-	-	No
CCN5	1.4%	-	-	-	-	-	-	-	-	No
CCNB1IP1	-	2.9%	-	-	-	-	-	-	-	No
CCNB3	1.4%	2.9%	-	-	-	-	-	-	-	No
CCND1	-	2.9%	-	-	0	-	-	-	-	No
CCNE1	1.4%	-	-	-	0.0344828	-	-	-	-	No
CCNF	2.9%	-	-	-	-	-	-	-	-	No
CCNI	-	2.9%	-	-	-	-	-	-	-	No
CCNJL	2.9%	2.9%	-	-	-	-	-	-	-	No
CCNL2	-	2.9%	-	-	-	-	-	-	-	No
CCNT2	-	2.9%	-	-	-	-	-	-	-	No
CCP110	1.4%	2.9%	-	-	-	-	-	-	-	No
CCR3	1.4%	-	-	-	-	-	-	-	-	No
CCR6	1.4%	5.9%	-	-	-	-	-	-	-	No
CCR7	2.9%	2.9%	-	-	-	-	-	-	-	No
CCR9	-	2.9%	-	-	-	-	-	-	-	No
CCRL2	-	2.9%	-	-	-	-	-	-	-	No
CCT3	4.3%	-	-	-	-	-	-	-	-	No
CCT5	1.4%	2.9%	-	-	-	-	-	-	-	No
CCT6B	1.4%	-	-	-	-	-	-	-	-	No
CCT7	2.9%	2.9%	-	-	-	-	-	-	-	No
CCT8L2	2.9%	-	-	-	-	-	-	-	-	No
CD109	2.9%	2.9%	-	-	-	-	-	-	-	No
CD163	1.4%	-	-	-	-	-	-	-	-	No
CD163L1	4.3%	-	-	-	-	-	-	-	-	No
CD180	-	2.9%	-	-	-	-	-	-	-	No
CD1C	1.4%	-	-	-	-	-	-	-	-	No
CD1E	4.3%	-	-	-	-	-	-	-	-	No
CD2	1.4%	-	-	-	-	-	-	-	-	No
CD200R1	-	5.9%	-	-	-	-	-	-	-	No
CD22	1.4%	2.9%	-	-	-	-	-	-	-	No
CD248	1.4%	-	-	-	-	-	-	-	-	No
CD2AP	2.9%	2.9%	-	-	-	-	-	-	-	No
CD300A	1.4%	-	-	-	-	-	-	-	-	No
CD300LB	1.4%	-	-	-	-	-	-	-	-	No
CD302	-	2.9%	-	-	-	-	-	-	-	No
CD320	2.9%	-	-	-	-	-	-	-	-	No
CD34	1.4%	-	-	-	-	-	-	-	-	No
CD36	1.4%	-	-	-	-	-	-	-	-	No
CD4	4.3%	-	-	-	-	-	-	-	-	No
CD44	2.9%	-	-	-	-	-	-	-	-	No
CD58	2.9%	5.9%	-	-	-	-	-	-	-	No
CD5L	1.4%	-	-	-	-	-	-	-	-	No
CD6	2.9%	-	-	-	-	-	-	-	-	No
CD63	-	2.9%	-	-	-	-	-	-	-	No
CD72	-	2.9%	-	-	-	-	-	-	-	No
CD74	-	2.9%	-	-	-	-	-	-	-	No
CD84	1.4%	-	-	-	-	-	-	-	-	No
CD93	4.3%	-	-	-	-	-	-	-	-	No
CD96	1.4%	2.9%	-	-	-	-	-	-	-	No
CDADC1	1.4%	-	-	-	-	-	-	-	-	No
CDAN1	2.9%	-	-	-	-	-	-	-	-	No
CDC14A	2.9%	-	-	-	-	-	-	-	-	No
CDC14B	1.4%	-	-	-	-	-	-	-	-	No
CDC16	1.4%	-	-	-	-	-	-	-	-	No
CDC20	1.4%	-	-	-	-	-	-	-	-	No
CDC25A	1.4%	-	-	-	-	-	-	-	-	No
CDC27	2.9%	-	-	-	-	-	-	-	-	No
CDC40	2.9%	-	-	-	-	-	-	-	-	No
CDC42BPB	5.7%	-	-	-	-	-	-	-	-	No
CDC42BPG	2.9%	-	-	-	-	-	-	-	-	No
CDC42EP1	1.4%	-	-	-	-	-	-	-	-	No
CDC42EP2	2.9%	-	-	-	-	-	-	-	-	No
CDC45	-	2.9%	-	-	-	-	-	-	-	No
CDC6	2.9%	-	-	-	-	-	-	-	-	No
CDC7	2.9%	-	-	-	-	-	-	-	-	No
CDCP1	1.4%	-	-	-	-	-	-	-	-	No
CDCP2	1.4%	-	-	-	-	-	-	-	-	No
CDH1	21.4%	11.8%	30.43%	0.380952	0.275862	0.33	0.198	0.12	0.3	Yes
CDH10	4.3%	2.9%	-	-	-	-	-	-	-	No
CDH11	5.7%	5.9%	-	-	-	-	-	-	-	No
CDH12	2.9%	-	-	-	-	-	-	-	-	No
CDH13	1.4%	2.9%	-	-	-	-	-	-	-	No
CDH17	1.4%	2.9%	-	-	-	-	-	-	-	No
CDH18	4.3%	5.9%	-	-	-	-	-	-	-	No
CDH19	2.9%	5.9%	-	-	-	-	-	-	-	No
CDH2	2.9%	2.9%	-	-	-	-	-	-	-	No
CDH20	4.3%	-	-	-	-	-	-	-	-	No
CDH22	2.9%	-	-	-	-	-	-	-	-	No
CDH23	10.0%	2.9%	-	-	-	-	-	-	-	No
CDH24	1.4%	-	-	-	-	-	-	-	-	No
CDH26	2.9%	2.9%	-	-	-	-	-	-	-	No
CDH3	4.3%	-	-	-	-	-	-	-	-	No
CDH4	7.1%	-	-	-	-	-	-	-	-	No
CDH5	-	2.9%	-	-	-	-	-	-	-	No
CDH7	4.3%	2.9%	-	-	-	-	-	-	-	No
CDH8	5.7%	5.9%	-	-	-	-	-	-	-	No
CDH9	5.7%	5.9%	-	-	-	-	-	-	-	No
CDHR1	1.4%	2.9%	-	-	-	-	-	-	-	No
CDHR2	7.1%	2.9%	-	-	-	-	-	-	-	No
CDHR3	1.4%	2.9%	-	-	-	-	-	-	-	No
CDK1	-	2.9%	-	-	-	-	-	-	-	No
CDK12	2.9%	-	-	-	-	-	-	-	-	No
CDK13	2.9%	2.9%	-	-	-	-	-	-	-	No
CDK14	1.4%	2.9%	-	-	-	-	-	-	-	No
CDK16	1.4%	-	-	-	-	-	-	-	-	No
CDK5RAP2	4.3%	2.9%	-	-	-	-	-	-	-	No
CDKAL1	1.4%	-	-	-	-	-	-	-	-	No
CDKL5	-	2.9%	-	-	-	-	-	-	-	No
CDKN2A	4.3%	2.9%	-	0.142857	0.0344828	-	-	-	-	No
CDNF	1.4%	-	-	-	-	-	-	-	-	No
CDO1	1.4%	2.9%	-	-	-	-	-	-	-	No
CDON	-	2.9%	-	-	-	-	-	-	-	No
CDR1	2.9%	2.9%	-	-	-	-	-	-	-	No
CDR2	-	2.9%	-	-	-	-	-	-	-	No
CDRT4	2.9%	-	-	-	-	-	-	-	-	No
CDS1	1.4%	5.9%	-	-	-	-	-	-	-	No
CDSN	-	2.9%	-	-	-	-	-	-	-	No
CDYL	2.9%	-	-	-	-	-	-	-	-	No
CEACAM1	2.9%	-	-	-	-	-	-	-	-	No
CEACAM16	-	2.9%	-	-	-	-	-	-	-	No
CEACAM21	-	2.9%	-	-	-	-	-	-	-	No
CEACAM7	1.4%	-	-	-	-	-	-	-	-	No
CEBPZ	1.4%	2.9%	-	-	-	-	-	-	-	No
CECR2	1.4%	2.9%	-	-	-	-	-	-	-	No
CELF4	2.9%	-	-	-	-	-	-	-	-	No
CELF6	-	2.9%	-	-	-	-	-	-	-	No
CELSR1	8.6%	2.9%	-	-	-	-	-	-	-	No
CELSR2	5.7%	2.9%	-	-	-	-	-	-	-	No
CELSR3	10.0%	2.9%	-	-	-	-	-	-	-	No
CEMIP	8.6%	-	-	-	-	-	-	-	-	No
CEMIP2	1.4%	2.9%	-	-	-	-	-	-	-	No
CENPC	2.9%	-	-	-	-	-	-	-	-	No
CENPE	4.3%	-	-	-	-	-	-	-	-	No
CENPF	10.0%	2.9%	-	-	-	-	-	-	-	No
CENPI	1.4%	-	-	-	-	-	-	-	-	No
CENPJ	4.3%	-	-	-	-	-	-	-	-	No
CENPU	1.4%	2.9%	-	-	-	-	-	-	-	No
CEP104	2.9%	-	-	-	-	-	-	-	-	No
CEP112	4.3%	-	-	-	-	-	-	-	-	No
CEP128	5.7%	2.9%	-	-	-	-	-	-	-	No
CEP131	1.4%	-	-	-	-	-	-	-	-	No
CEP152	5.7%	-	-	-	-	-	-	-	-	No
CEP162	5.7%	-	-	-	-	-	-	-	-	No
CEP164	7.1%	-	-	-	-	-	-	-	-	No
CEP170	1.4%	-	-	-	-	-	-	-	-	No
CEP170B	4.3%	-	-	-	-	-	-	-	-	No
CEP192	2.9%	8.8%	-	-	-	-	-	-	-	No
CEP250	7.1%	-	-	-	-	-	-	-	-	No
CEP290	5.7%	2.9%	-	-	-	-	-	-	-	No
CEP350	4.3%	5.9%	-	-	-	-	-	-	-	No
CEP57	2.9%	-	-	-	-	-	-	-	-	No
CEP78	2.9%	-	-	-	-	-	-	-	-	No
CEP97	1.4%	2.9%	-	-	-	-	-	-	-	No
CERS1	1.4%	2.9%	-	-	-	-	-	-	-	No
CES1	1.4%	-	-	-	-	-	-	-	-	No
CES5A	4.3%	2.9%	-	-	-	-	-	-	-	No
CETN1	-	2.9%	-	-	-	-	-	-	-	No
CETN2	-	2.9%	-	-	-	-	-	-	-	No
CFAP299	4.3%	-	-	-	-	-	-	-	-	No
CFAP300	5.7%	-	-	-	-	-	-	-	-	No
CFAP410	1.4%	-	-	-	-	-	-	-	-	No
CFAP44	2.9%	-	-	-	-	-	-	-	-	No
CFAP45	1.4%	-	-	-	-	-	-	-	-	No
CFAP46	4.3%	-	-	-	-	-	-	-	-	No
CFAP53	2.9%	-	-	-	-	-	-	-	-	No
CFAP58	7.1%	-	-	-	-	-	-	-	-	No
CFAP61	7.1%	-	-	-	-	-	-	-	-	No
CFAP65	5.7%	-	-	-	-	-	-	-	-	No
CFAP69	2.9%	-	-	-	-	-	-	-	-	No
CFAP74	-	2.9%	-	-	-	-	-	-	-	No
CFAP77	1.4%	-	-	-	-	-	-	-	-	No
CFH	8.6%	2.9%	-	-	-	-	-	-	-	No
CFHR5	2.9%	-	-	-	-	-	-	-	-	No
CFTR	1.4%	-	-	-	-	-	-	-	-	No
CGNL1	1.4%	-	-	-	-	-	-	-	-	No
CHAF1A	1.4%	-	-	-	-	-	-	-	-	No
CHD1	2.9%	2.9%	-	-	-	-	-	-	-	No
CHD1L	1.4%	2.9%	-	-	-	-	-	-	-	No
CHD2	7.1%	2.9%	-	-	-	-	-	-	-	No
CHD3	4.3%	5.9%	-	-	-	-	-	-	-	No
CHD4	10.0%	2.9%	-	-	-	-	-	-	-	No
CHD5	1.4%	2.9%	-	-	-	-	-	-	-	No
CHD6	4.3%	5.9%	-	-	-	-	-	-	-	No
CHD7	7.1%	2.9%	-	-	-	-	-	-	-	No
CHD8	1.4%	-	-	-	-	-	-	-	-	No
CHD9	5.7%	2.9%	-	-	-	-	-	-	-	No
CHDH	1.4%	2.9%	-	-	-	-	-	-	-	No
CHEK1	1.4%	2.9%	-	-	-	-	-	-	-	No
CHERP	2.9%	-	-	-	-	-	-	-	-	No
CHGA	1.4%	-	-	-	-	-	-	-	-	No
CHGB	1.4%	2.9%	-	-	-	-	-	-	-	No
CHI3L1	1.4%	-	-	-	-	-	-	-	-	No
CHI3L2	1.4%	-	-	-	-	-	-	-	-	No
CHIT1	-	2.9%	-	-	-	-	-	-	-	No
CHL1	10.0%	8.8%	9%*	-	-	-	-	-	-	Yes
CHM	2.9%	2.9%	-	-	-	-	-	-	-	No
CHML	1.4%	-	-	-	-	-	-	-	-	No
CHPT1	2.9%	2.9%	-	-	-	-	-	-	-	No
CHRD	2.9%	-	-	-	-	-	-	-	-	No
CHRM1	1.4%	-	-	-	-	-	-	-	-	No
CHRM2	4.3%	2.9%	-	-	-	-	-	-	-	No
CHRM3	2.9%	-	-	-	-	-	-	-	-	No
CHRM4	1.4%	2.9%	-	-	-	-	-	-	-	No
CHRM5	1.4%	-	-	-	-	-	-	-	-	No
CHRNA4	4.3%	-	-	-	-	-	-	-	-	No
CHRNA6	2.9%	-	-	-	-	-	-	-	-	No
CHRNB2	2.9%	8.8%	-	-	-	-	-	-	-	No
CHRNB3	5.7%	-	-	-	-	-	-	-	-	No
CHST13	-	2.9%	-	-	-	-	-	-	-	No
CHST15	1.4%	-	-	-	-	-	-	-	-	No
CHST2	2.9%	-	-	-	-	-	-	-	-	No
CHST3	4.3%	-	-	-	-	-	-	-	-	No
CHST4	2.9%	-	-	-	-	-	-	-	-	No
CHST5	4.3%	-	-	-	-	-	-	-	-	No
CHST6	1.4%	-	-	-	-	-	-	-	-	No
CHSY1	-	2.9%	-	-	-	-	-	-	-	No
CHTF18	1.4%	-	-	-	-	-	-	-	-	No
CIAO1	1.4%	-	-	-	-	-	-	-	-	No
CIC	15.7%	-	-	-	-	-	-	-	-	No
CIITA	1.4%	-	-	-	-	-	-	-	-	No
CILP	1.4%	-	-	-	-	-	-	-	-	No
CILP2	4.3%	2.9%	-	-	-	-	-	-	-	No
CIP2A	2.9%	2.9%	-	-	-	-	-	-	-	No
CIR1	1.4%	-	-	-	-	-	-	-	-	No
CIT	1.4%	-	-	-	-	-	-	-	-	No
CITED1	4.3%	-	-	-	-	-	-	-	-	No
CIZ1	2.9%	-	-	-	-	-	-	-	-	No
CKAP2	4.3%	2.9%	-	-	-	-	-	-	-	No
CKAP5	2.9%	-	-	-	-	-	-	-	-	No
CLASP1	1.4%	-	-	-	-	-	-	-	-	No
CLASP2	2.9%	-	-	-	-	-	-	-	-	No
CLASRP	1.4%	-	-	-	-	-	-	-	-	No
CLCA2	2.9%	2.9%	-	-	-	-	-	-	-	No
CLCA4	1.4%	-	-	-	-	-	-	-	-	No
CLCN1	1.4%	-	-	-	-	-	-	-	-	No
CLCN2	4.3%	-	-	-	-	-	-	-	-	No
CLCN3	2.9%	-	-	-	-	-	-	-	-	No
CLCN4	4.3%	-	-	-	-	-	-	-	-	No
CLCN5	1.4%	5.9%	-	-	-	-	-	-	-	No
CLCN7	2.9%	-	-	-	-	-	-	-	-	No
CLCNKB	1.4%	-	-	-	-	-	-	-	-	No
CLDN11	-	2.9%	-	-	-	-	-	-	-	No
CLDN12	2.9%	-	-	-	-	-	-	-	-	No
CLDN16	-	5.9%	-	-	-	-	-	-	-	No
CLDN17	1.4%	2.9%	-	-	-	-	-	-	-	No
CLEC14A	1.4%	-	-	-	-	-	-	-	-	No
CLEC16A	1.4%	5.9%	-	-	-	-	-	-	-	No
CLEC1A	1.4%	2.9%	-	-	-	-	-	-	-	No
CLEC2A	-	2.9%	-	-	-	-	-	-	-	No
CLEC5A	2.9%	-	-	-	-	-	-	-	-	No
CLHC1	1.4%	-	-	-	-	-	-	-	-	No
CLIC2	4.3%	2.9%	-	-	-	-	-	-	-	No
CLIC5	1.4%	2.9%	-	-	-	-	-	-	-	No
CLIP1	4.3%	-	-	-	-	-	-	-	-	No
CLIP2	4.3%	-	-	-	-	-	-	-	-	No
CLIP3	1.4%	2.9%	-	-	-	-	-	-	-	No
CLIP4	4.3%	-	-	-	-	-	-	-	-	No
CLK3	4.3%	-	-	-	-	-	-	-	-	No
CLK4	1.4%	2.9%	-	-	-	-	-	-	-	No
CLMN	4.3%	-	-	-	-	-	-	-	-	No
CLOCK	5.7%	2.9%	-	-	-	-	-	-	-	No
CLP1	-	2.9%	-	-	-	-	-	-	-	No
CLPB	-	2.9%	-	-	-	-	-	-	-	No
CLPTM1	1.4%	-	-	-	-	-	-	-	-	No
CLPTM1L	-	2.9%	-	-	-	-	-	-	-	No
CLPX	1.4%	-	-	-	-	-	-	-	-	No
CLSPN	1.4%	-	-	-	-	-	-	-	-	No
CLSTN1	1.4%	-	-	-	-	-	-	-	-	No
CLSTN2	2.9%	2.9%	-	-	-	-	-	-	-	No
CLSTN3	1.4%	-	-	-	-	-	-	-	-	No
CLTCL1	1.4%	-	-	-	-	-	-	-	-	No
CLU	1.4%	2.9%	-	-	-	-	-	-	-	No
CLUH	5.7%	2.9%	-	-	-	-	-	-	-	No
CLUL1	-	2.9%	-	-	-	-	-	-	-	No
CLVS1	-	2.9%	-	-	-	-	-	-	-	No
CMA1	1.4%	-	-	-	-	-	-	-	-	No
CMIP	1.4%	-	-	-	-	-	-	-	-	No
CMTR2	-	2.9%	-	-	-	-	-	-	-	No
CMYA5	14.3%	5.9%	-	-	-	-	-	-	-	No
CNBD1	4.3%	5.9%	-	-	-	-	-	-	-	No
CNBD2	2.9%	-	-	-	-	-	-	-	-	No
CNDP2	2.9%	-	-	-	-	-	-	-	-	No
CNFN	-	2.9%	-	-	-	-	-	-	-	No
CNGA1	1.4%	-	-	-	-	-	-	-	-	No
CNGA4	4.3%	-	-	-	-	-	-	-	-	No
CNGB3	1.4%	-	-	-	-	-	-	-	-	No
CNKSR1	2.9%	-	-	-	-	-	-	-	-	No
CNKSR2	1.4%	2.9%	-	-	-	-	-	-	-	No
CNNM1	2.9%	-	-	-	-	-	-	-	-	No
CNNM2	-	2.9%	-	-	-	-	-	-	-	No
CNNM4	1.4%	-	-	-	-	-	-	-	-	No
CNOT1	5.7%	2.9%	-	-	-	-	-	-	-	No
CNOT8	1.4%	-	-	-	-	-	-	-	-	No
CNP	1.4%	5.9%	-	-	-	-	-	-	-	No
CNR1	2.9%	-	-	-	-	-	-	-	-	No
CNTLN	8.6%	2.9%	-	-	-	-	-	-	-	No
CNTN2	1.4%	-	-	-	-	-	-	-	-	No
CNTN3	4.3%	-	-	-	-	-	-	-	-	No
CNTN4	1.4%	-	-	-	-	-	-	-	-	No
CNTN5	7.1%	5.9%	-	-	-	-	-	-	-	No
CNTN6	8.6%	2.9%	-	-	-	-	-	-	-	No
CNTNAP2	5.7%	-	-	-	-	-	-	-	-	No
CNTNAP4	1.4%	2.9%	-	-	-	-	-	-	-	No
CNTNAP5	11.4%	2.9%	-	-	-	-	-	-	-	No
CNTRL	1.4%	2.9%	-	-	-	-	-	-	-	No
COBL	1.4%	2.9%	-	-	-	-	-	-	-	No
COBLL1	2.9%	2.9%	-	-	-	-	-	-	-	No
COG1	1.4%	-	-	-	-	-	-	-	-	No
COG2	1.4%	-	-	-	-	-	-	-	-	No
COG3	2.9%	2.9%	-	-	-	-	-	-	-	No
COG6	2.9%	-	-	-	-	-	-	-	-	No
COG7	1.4%	-	-	-	-	-	-	-	-	No
COIL	4.3%	-	-	-	-	-	-	-	-	No
COL10A1	2.9%	-	-	-	-	-	-	-	-	No
COL11A1	10.0%	-	-	-	-	-	-	-	-	No
COL11A2	2.9%	5.9%	-	-	-	-	-	-	-	No
COL12A1	14.3%	5.9%	-	-	-	-	-	-	-	No
COL13A1	1.4%	-	-	-	-	-	-	-	-	No
COL14A1	2.9%	5.9%	-	-	-	-	-	-	-	No
COL15A1	1.4%	2.9%	-	-	-	-	-	-	-	No
COL16A1	2.9%	-	-	-	-	-	-	-	-	No
COL17A1	4.3%	-	-	-	-	-	-	-	-	No
COL18A1	1.4%	2.9%	-	-	-	-	-	-	-	No
COL1A1	5.7%	-	-	-	-	-	-	-	-	No
COL1A2	4.3%	5.9%	-	-	-	-	-	-	-	No
COL20A1	-	2.9%	-	-	-	-	-	-	-	No
COL21A1	5.7%	2.9%	-	-	-	-	-	-	-	No
COL22A1	2.9%	5.9%	-	-	-	-	-	-	-	No
COL23A1	-	2.9%	-	-	-	-	-	-	-	No
COL24A1	2.9%	2.9%	-	-	-	-	-	-	-	No
COL25A1	1.4%	-	-	-	-	-	-	-	-	No
COL27A1	2.9%	-	-	-	-	-	-	-	-	No
COL28A1	-	5.9%	-	-	-	-	-	-	-	No
COL2A1	2.9%	2.9%	-	-	-	-	-	-	-	No
COL3A1	4.3%	-	-	-	-	-	-	-	-	No
COL4A1	1.4%	-	-	-	-	-	-	-	-	No
COL4A2	2.9%	2.9%	-	-	-	-	-	-	-	No
COL4A3	4.3%	-	-	-	-	-	-	-	-	No
COL4A4	5.7%	2.9%	-	-	-	-	-	-	-	No
COL4A5	5.7%	2.9%	-	-	-	-	-	-	-	No
COL5A1	1.4%	5.9%	-	-	-	-	-	-	-	No
COL5A2	5.7%	2.9%	-	-	-	-	-	-	-	No
COL5A3	7.1%	-	-	-	-	-	-	-	-	No
COL6A1	4.3%	-	-	-	-	-	-	-	-	No
COL6A3	4.3%	5.9%	-	-	-	-	-	-	-	No
COL6A5	1.4%	5.9%	-	-	-	-	-	-	-	No
COL6A6	8.6%	2.9%	-	-	-	-	-	-	-	No
COL7A1	4.3%	-	-	-	-	-	-	-	-	No
COL8A1	1.4%	-	-	-	-	-	-	-	-	No
COL9A1	1.4%	2.9%	-	-	-	-	-	-	-	No
COL9A2	1.4%	-	-	-	-	-	-	-	-	No
COL9A3	5.7%	2.9%	-	-	-	-	-	-	-	No
COLEC10	1.4%	2.9%	-	-	-	-	-	-	-	No
COLEC12	-	5.9%	-	-	-	-	-	-	-	No
COLGALT2	1.4%	-	-	-	-	-	-	-	-	No
COLQ	2.9%	-	-	-	-	-	-	-	-	No
COMMD8	1.4%	-	-	-	-	-	-	-	-	No
COMP	1.4%	2.9%	-	-	-	-	-	-	-	No
COMTD1	-	2.9%	-	-	-	-	-	-	-	No
COP1	1.4%	-	-	-	-	-	-	-	-	No
COPG1	-	2.9%	-	-	-	-	-	-	-	No
COPS2	2.9%	-	-	-	-	-	-	-	-	No
COPS3	-	2.9%	-	-	-	-	-	-	-	No
COPS4	1.4%	-	-	-	-	-	-	-	-	No
COPS6	-	2.9%	-	-	-	-	-	-	-	No
COPS7B	1.4%	2.9%	-	-	-	-	-	-	-	No
COPS8	1.4%	2.9%	-	-	-	-	-	-	-	No
COQ3	1.4%	-	-	-	-	-	-	-	-	No
COQ8A	2.9%	-	-	-	-	-	-	-	-	No
COQ8B	1.4%	-	-	-	-	-	-	-	-	No
COQ9	1.4%	2.9%	-	-	-	-	-	-	-	No
CORIN	1.4%	2.9%	-	-	-	-	-	-	-	No
CORO1A	1.4%	2.9%	-	-	-	-	-	-	-	No
CORO1B	1.4%	-	-	-	-	-	-	-	-	No
CORO2A	4.3%	-	-	-	-	-	-	-	-	No
CORO2B	1.4%	-	-	-	-	-	-	-	-	No
COX19	1.4%	-	-	-	-	-	-	-	-	No
CP	1.4%	-	-	-	-	-	-	-	-	No
CPA1	4.3%	2.9%	-	-	-	-	-	-	-	No
CPA2	1.4%	-	-	-	-	-	-	-	-	No
CPA5	1.4%	-	-	-	-	-	-	-	-	No
CPA6	1.4%	2.9%	-	-	-	-	-	-	-	No
CPAMD8	7.1%	2.9%	-	-	-	-	-	-	-	No
CPD	2.9%	5.9%	-	-	-	-	-	-	-	No
CPEB1	2.9%	-	-	-	-	-	-	-	-	No
CPEB4	4.3%	5.9%	-	-	-	-	-	-	-	No
CPED1	2.9%	2.9%	-	-	-	-	-	-	-	No
CPLANE1	7.1%	2.9%	-	-	-	-	-	-	-	No
CPLX4	-	2.9%	-	-	-	-	-	-	-	No
CPM	1.4%	-	-	-	-	-	-	-	-	No
CPN1	2.9%	2.9%	-	-	-	-	-	-	-	No
CPN2	1.4%	2.9%	-	-	-	-	-	-	-	No
CPNE2	1.4%	-	-	-	-	-	-	-	-	No
CPNE4	1.4%	-	-	-	-	-	-	-	-	No
CPNE6	1.4%	-	-	-	-	-	-	-	-	No
CPNE7	1.4%	-	-	-	-	-	-	-	-	No
CPO	-	2.9%	-	-	-	-	-	-	-	No
CPOX	1.4%	-	-	-	-	-	-	-	-	No
CPQ	1.4%	-	-	-	-	-	-	-	-	No
CPS1	2.9%	-	-	-	-	-	-	-	-	No
CPSF1	10.0%	-	-	-	-	-	-	-	-	No
CPSF2	-	2.9%	-	-	-	-	-	-	-	No
CPSF4	-	2.9%	-	-	-	-	-	-	-	No
CPT1B	2.9%	-	-	-	-	-	-	-	-	No
CPT1C	2.9%	-	-	-	-	-	-	-	-	No
CPT2	1.4%	-	-	-	-	-	-	-	-	No
CPVL	1.4%	-	-	-	-	-	-	-	-	No
CPXM2	2.9%	5.9%	-	-	-	-	-	-	-	No
CR1	2.9%	-	-	-	-	-	-	-	-	No
CR1L	4.3%	-	-	-	-	-	-	-	-	No
CR2	8.6%	5.9%	-	-	-	-	-	-	-	No
CRACR2A	1.4%	-	-	-	-	-	-	-	-	No
CRAMP1	1.4%	-	-	-	-	-	-	-	-	No
CRAT	5.7%	-	-	-	-	-	-	-	-	No
CRB1	1.4%	8.8%	-	-	-	-	-	-	-	No
CRB2	1.4%	-	-	-	-	-	-	-	-	No
CREB3L1	1.4%	-	-	-	-	-	-	-	-	No
CREB3L4	1.4%	-	-	-	-	-	-	-	-	No
CREB5	1.4%	2.9%	-	-	-	-	-	-	-	No
CREBBP	8.6%	2.9%	-	0.190476	-	-	-	0.0322581	-	No
CREBRF	1.4%	-	-	-	-	-	-	-	-	No
CRELD2	-	2.9%	-	-	-	-	-	-	-	No
CRHR1	2.9%	-	-	-	-	-	-	-	-	No
CRISPLD1	-	2.9%	-	-	-	-	-	-	-	No
CRKL	-	2.9%	-	-	-	-	-	-	-	No
CRNN	1.4%	-	-	-	-	-	-	-	-	No
CROCC	2.9%	2.9%	-	-	-	-	-	-	-	No
CROT	4.3%	2.9%	-	-	-	-	-	-	-	No
CRTAP	-	2.9%	-	-	-	-	-	-	-	No
CRY1	-	2.9%	-	-	-	-	-	-	-	No
CRYBG1	-	5.9%	-	-	-	-	-	-	-	No
CRYL1	1.4%	-	-	-	-	-	-	-	-	No
CRYZ	1.4%	5.9%	-	-	-	-	-	-	-	No
CRYZL1	1.4%	2.9%	-	-	-	-	-	-	-	No
CSDE1	2.9%	-	-	-	-	-	-	-	-	No
CSE1L	2.9%	-	-	-	-	-	-	-	-	No
CSF1R	2.9%	2.9%	-	-	-	-	-	-	-	No
CSF2RB	1.4%	5.9%	-	-	-	-	-	-	-	No
CSF3	-	2.9%	-	-	-	-	-	-	-	No
CSGALNACT1	4.3%	-	-	-	-	-	-	-	-	No
CSK	1.4%	-	-	-	-	-	-	-	-	No
CSMD1	28.6%	20.6%	13%*	-	-	-	-	-	-	Yes
CSMD2	-	2.9%	-	-	-	-	-	-	-	No
CSMD3	-	5.9%	-	-	-	-	-	-	-	No
CSNK1A1L	2.9%	2.9%	-	-	-	-	-	-	-	No
CSNK1E	1.4%	2.9%	-	-	-	-	-	-	-	No
CSNK1G2	1.4%	-	-	-	-	-	-	-	-	No
CSNK1G3	1.4%	2.9%	-	-	-	-	-	-	-	No
CSPG4	8.6%	2.9%	-	-	-	-	-	-	-	No
CSPP1	7.1%	2.9%	-	-	-	-	-	-	-	No
CSRNP2	-	2.9%	-	-	-	-	-	-	-	No
CSRNP3	7.1%	-	-	-	-	-	-	-	-	No
CST4	-	2.9%	-	-	-	-	-	-	-	No
CST7	1.4%	-	-	-	-	-	-	-	-	No
CSTF3	4.3%	-	-	-	-	-	-	-	-	No
CTAGE1	4.3%	-	-	-	-	-	-	-	-	No
CTC1	-	5.9%	-	-	-	-	-	-	-	No
CTCF	1.4%	-	-	-	-	-	-	-	-	No
CTCFL	5.7%	-	-	-	-	-	-	-	-	No
CTDP1	2.9%	2.9%	-	-	-	-	-	-	-	No
CTIF	2.9%	-	-	-	-	-	-	-	-	No
CTNNA1	2.9%	-	-	-	-	-	-	-	-	No
CTNNA2	8.6%	2.9%	-	-	0.0344828	-	-	-	-	No
CTNNA3	-	2.9%	-	-	-	-	-	-	-	No
CTNNB1	5.7%	5.9%	-	-	-	0.01	0.22	0.0129032	-	Yes
CTNNBL1	1.4%	-	-	-	-	-	-	-	-	No
CTNND1	1.4%	2.9%	-	-	-	-	-	-	-	No
CTNND2	7.1%	5.9%	-	-	-	-	-	-	-	No
CTPS1	2.9%	-	-	-	-	-	-	-	-	No
CTR9	1.4%	2.9%	-	-	-	-	-	-	-	No
CTRC	1.4%	2.9%	-	-	-	-	-	-	-	No
CTSB	-	2.9%	-	-	-	-	-	-	-	No
CTSC	1.4%	-	-	-	-	-	-	-	-	No
CTSD	2.9%	-	-	-	-	-	-	-	-	No
CTSF	1.4%	-	-	-	-	-	-	-	-	No
CTSH	1.4%	-	-	-	-	-	-	-	-	No
CTSW	5.7%	2.9%	-	-	-	-	-	-	-	No
CTSZ	1.4%	-	-	-	-	-	-	-	-	No
CTTNBP2	5.7%	-	-	-	-	-	-	-	-	No
CTXN3	-	2.9%	-	-	-	-	-	-	-	No
CUBN	7.1%	8.8%	-	-	-	-	-	-	-	No
CUL2	4.3%	2.9%	-	-	-	-	-	-	-	No
CUL3	-	2.9%	-	-	-	-	-	-	-	No
CUL4B	1.4%	-	-	-	-	-	-	0.00645161	-	No
CUL9	4.3%	5.9%	-	-	-	-	-	-	-	No
CUX1	7.1%	2.9%	-	-	-	-	-	-	-	No
CUX2	5.7%	-	-	-	-	-	-	-	-	No
CUZD1	-	2.9%	-	-	-	-	-	-	-	No
CWC22	-	2.9%	-	-	-	-	-	-	-	No
CWF19L2	2.9%	-	-	-	-	-	-	-	-	No
CWH43	1.4%	2.9%	-	-	-	-	-	-	-	No
CX3CL1	1.4%	-	-	-	-	-	-	-	-	No
CXCR4	-	2.9%	-	-	-	-	-	-	-	No
CXORF66	1.4%	-	-	-	-	-	-	-	-	No
CXXC1	2.9%	-	-	-	-	-	-	-	-	No
CXXC5	1.4%	-	-	-	-	-	-	-	-	No
CYB5R2	2.9%	-	-	-	-	-	-	-	-	No
CYB5R4	2.9%	-	-	-	-	-	-	-	-	No
CYB5RL	1.4%	-	-	-	-	-	-	-	-	No
CYFIP1	2.9%	2.9%	-	-	-	-	-	-	-	No
CYFIP2	4.3%	-	-	-	-	-	-	-	-	No
CYLC1	4.3%	2.9%	-	-	-	-	-	-	-	No
CYLC2	1.4%	-	-	-	-	-	-	-	-	No
CYLD	4.3%	2.9%	-	-	-	-	-	-	-	No
CYP11B2	1.4%	-	-	-	-	-	-	-	-	No
CYP19A1	4.3%	-	-	-	-	-	-	-	-	No
CYP1A1	1.4%	-	-	-	-	-	-	-	-	No
CYP1B1	1.4%	2.9%	-	-	-	-	-	-	-	No
CYP21A2	2.9%	-	-	-	-	-	-	-	-	No
CYP26A1	2.9%	-	-	-	-	-	-	-	-	No
CYP2A13	-	2.9%	-	-	-	-	-	-	-	No
CYP2D6	4.3%	-	-	-	-	-	-	-	0	No
CYP2W1	1.4%	2.9%	-	-	-	-	-	-	-	No
CYP3A4	1.4%	-	-	-	-	-	-	-	-	No
CYP4F11	2.9%	-	-	-	-	-	-	-	-	No
CYP4F3	1.4%	-	-	-	-	-	-	-	-	No
CYP4V2	1.4%	-	-	-	-	-	-	-	-	No
CYP4Z1	-	2.9%	-	-	-	-	-	-	-	No
CYP51A1	1.4%	-	-	-	-	-	-	-	-	No
CYP7B1	5.7%	2.9%	-	-	-	-	-	-	-	No
CYP8B1	1.4%	5.9%	-	-	-	-	-	-	-	No
CYSLTR1	2.9%	-	-	-	-	-	-	-	-	No
CYTH2	1.4%	-	-	-	-	-	-	-	-	No
CYTH3	1.4%	-	-	-	-	-	-	-	-	No
DAAM1	-	2.9%	-	-	-	0.01	-	-	-	No
DAAM2	4.3%	8.8%	-	-	-	-	-	0.0129032	-	No
DAB2	2.9%	-	-	-	-	-	-	-	-	No
DAB2IP	2.9%	-	-	-	-	-	-	-	-	No
DACH1	4.3%	-	-	0	-	-	-	-	-	No
DACH2	4.3%	2.9%	-	-	-	-	-	-	-	No
DACT1	1.4%	5.9%	-	-	-	-	-	-	-	No
DAGLA	4.3%	2.9%	-	-	-	-	-	-	-	No
DAO	1.4%	-	-	-	-	-	-	-	-	No
DAPK1	7.1%	-	-	-	-	-	-	-	-	No
DAPK3	1.4%	-	-	-	-	-	-	-	-	No
DAPP1	-	2.9%	-	-	-	-	-	-	-	No
DARS2	1.4%	-	-	-	-	-	-	-	-	No
DAW1	-	2.9%	-	-	-	-	-	-	-	No
DAXX	1.4%	2.9%	-	-	-	-	-	-	-	No
DAZAP1	2.9%	-	-	-	-	-	-	-	-	No
DBH	1.4%	-	-	-	-	-	-	-	-	No
DBN1	2.9%	-	-	-	-	-	-	-	-	No
DBNDD1	1.4%	-	-	-	-	-	-	-	-	No
DBX2	-	2.9%	-	-	-	-	-	-	-	No
DCAF1	1.4%	-	-	-	-	-	-	-	-	No
DCAF11	1.4%	-	-	-	-	-	-	-	-	No
DCAF12L1	7.1%	-	-	-	-	-	-	-	-	No
DCAF12L2	7.1%	-	-	-	-	-	-	-	-	No
DCAF13	7.1%	2.9%	-	-	-	-	-	-	-	No
DCAF5	1.4%	2.9%	-	-	-	-	-	-	-	No
DCAF8	1.4%	-	-	-	-	-	-	-	-	No
DCAF8L1	1.4%	-	-	-	-	-	-	-	-	No
DCAKD	1.4%	-	-	-	-	-	-	-	-	No
DCBLD2	1.4%	-	-	-	-	-	-	-	-	No
DCC	5.7%	2.9%	-	-	-	-	-	-	-	No
DCDC1	4.3%	8.8%	-	-	-	-	-	-	-	No
DCDC2	1.4%	-	-	-	-	-	-	-	-	No
DCHS1	5.7%	-	-	-	-	-	-	-	-	No
DCHS2	7.1%	8.8%	-	-	-	-	-	-	-	No
DCLK1	8.6%	5.9%	-	-	0.103448	-	-	-	-	Yes
DCLK2	1.4%	2.9%	-	-	-	-	-	-	-	No
DCLK3	2.9%	2.9%	-	-	-	-	-	-	-	No
DCST2	2.9%	-	-	-	-	-	-	-	-	No
DCSTAMP	2.9%	-	-	-	-	-	-	-	-	No
DCT	2.9%	2.9%	-	-	-	-	-	-	-	No
DCTN1	2.9%	-	-	-	-	-	-	-	-	No
DCUN1D4	-	5.9%	-	-	-	-	-	-	-	No
DDAH1	-	2.9%	-	-	-	-	-	-	-	No
DDB2	1.4%	-	-	-	-	-	-	-	-	No
DDC	4.3%	-	-	-	-	-	-	-	-	No
DDI1	2.9%	-	-	-	-	-	-	-	-	No
DDIAS	1.4%	-	-	-	-	-	-	-	-	No
DDR1	2.9%	-	-	-	-	-	-	-	-	No
DDR2	1.4%	2.9%	-	-	-	-	-	-	0	No
DDX1	1.4%	-	-	-	-	-	-	-	-	No
DDX10	1.4%	-	-	-	-	-	-	-	-	No
DDX17	2.9%	-	-	-	-	-	-	-	-	No
DDX18	2.9%	-	-	-	-	-	-	-	-	No
DDX19A	1.4%	-	-	-	-	-	-	-	-	No
DDX19B	-	2.9%	-	-	-	-	-	-	-	No
DDX21	-	2.9%	-	-	-	-	-	-	-	No
DDX24	1.4%	-	-	-	-	-	-	-	-	No
DDX28	1.4%	2.9%	-	-	-	-	-	-	-	No
DDX31	2.9%	-	-	-	-	-	-	-	-	No
DDX3X	7.1%	-	-	-	-	-	-	-	-	No
DDX4	1.4%	2.9%	-	-	-	-	-	-	-	No
DDX41	1.4%	-	-	-	-	-	-	-	-	No
DDX42	1.4%	-	-	-	-	-	-	-	-	No
DDX49	2.9%	-	-	-	-	-	-	-	-	No
DDX51	1.4%	-	-	-	-	-	-	-	-	No
DDX52	2.9%	-	-	-	-	-	-	-	-	No
DDX53	-	8.8%	-	-	-	-	-	-	-	No
DDX54	4.3%	2.9%	-	-	-	-	-	-	-	No
DDX55	1.4%	2.9%	-	-	-	-	-	-	-	No
DDX58	1.4%	5.9%	-	-	-	-	-	-	-	No
DDX59	1.4%	2.9%	-	-	-	-	-	-	-	No
DDX6	1.4%	2.9%	-	-	-	-	-	-	-	No
DDX60	1.4%	-	-	-	-	-	-	-	-	No
DDX60L	1.4%	2.9%	-	-	-	-	-	-	-	No
DEDD2	-	2.9%	-	-	-	-	-	-	-	No
DEF6	2.9%	-	-	-	-	-	-	-	-	No
DEFB115	-	2.9%	-	-	-	-	-	-	-	No
DEFB127	-	2.9%	-	-	-	-	-	-	-	No
DEK	1.4%	-	-	-	-	-	-	-	-	No
DELE1	1.4%	2.9%	-	-	-	-	-	-	-	No
DENND1B	1.4%	-	-	-	-	-	-	-	-	No
DENND1C	4.3%	-	-	-	-	-	-	-	-	No
DENND2A	7.1%	2.9%	-	-	-	-	-	-	-	No
DENND2C	4.3%	2.9%	-	-	-	-	-	-	-	No
DENND3	2.9%	-	-	-	-	-	-	-	-	No
DENND4A	2.9%	-	-	-	-	-	-	-	-	No
DENND4B	1.4%	2.9%	-	-	-	-	-	-	-	No
DENND4C	5.7%	2.9%	-	-	-	-	-	-	-	No
DENND5A	5.7%	-	-	-	-	-	-	-	-	No
DENND6A	1.4%	2.9%	-	-	-	-	-	-	-	No
DEPDC1B	2.9%	-	-	-	-	-	-	-	-	No
DEPDC5	4.3%	-	-	-	-	-	-	-	-	No
DERA	-	2.9%	-	-	-	-	-	-	-	No
DES	1.4%	-	-	-	-	-	-	-	-	No
DET1	2.9%	2.9%	-	-	-	-	-	-	-	No
DGKA	1.4%	-	-	-	-	-	-	-	-	No
DGKB	2.9%	2.9%	-	-	-	-	-	-	-	No
DGKD	1.4%	-	-	-	-	-	-	-	-	No
DGKE	2.9%	-	-	-	-	-	-	-	-	No
DGKG	1.4%	2.9%	-	-	-	-	-	-	-	No
DGKH	1.4%	2.9%	-	-	-	-	-	-	-	No
DGKI	1.4%	-	-	-	-	-	-	-	-	No
DGKZ	2.9%	5.9%	-	-	-	-	-	-	-	No
DGLUCY	1.4%	-	-	-	-	-	-	-	-	No
DHCR24	1.4%	-	-	-	-	-	-	-	-	No
DHCR7	1.4%	5.9%	-	-	-	-	-	-	-	No
DHODH	1.4%	-	-	-	-	-	-	-	-	No
DHX16	1.4%	2.9%	-	-	-	-	-	-	-	No
DHX29	1.4%	2.9%	-	-	-	-	-	-	-	No
DHX30	1.4%	-	-	-	-	-	-	-	-	No
DHX32	1.4%	-	-	-	-	-	-	-	-	No
DHX33	1.4%	-	-	-	-	-	-	-	-	No
DHX34	4.3%	-	-	-	-	-	-	-	-	No
DHX35	4.3%	2.9%	-	-	-	-	-	-	-	No
DHX36	1.4%	2.9%	-	-	-	-	-	-	-	No
DHX40	1.4%	-	-	-	-	-	-	-	-	No
DHX57	-	2.9%	-	-	-	-	-	-	-	No
DHX58	1.4%	2.9%	-	-	-	-	-	-	-	No
DHX8	2.9%	-	-	-	-	-	-	-	-	No
DHX9	2.9%	5.9%	-	-	-	-	-	-	-	No
DIAPH1	1.4%	-	-	-	-	-	-	-	-	No
DIAPH3	-	2.9%	-	-	-	-	-	-	-	No
DICER1	1.4%	-	-	-	-	-	-	-	-	No
DIDO1	7.1%	5.9%	-	-	-	-	-	-	-	No
DIP2A	4.3%	2.9%	-	-	-	-	-	-	-	No
DIP2B	1.4%	2.9%	-	-	-	-	-	-	-	No
DIP2C	5.7%	11.8%	-	-	-	-	-	-	-	No
DIPK1B	2.9%	-	-	-	-	-	-	-	-	No
DIRAS2	1.4%	-	-	-	-	-	-	-	-	No
DIS3	1.4%	2.9%	-	-	-	-	-	-	-	No
DIS3L	4.3%	2.9%	-	-	-	-	-	-	-	No
DIS3L2	1.4%	-	-	-	-	-	-	-	-	No
DISC1	2.9%	2.9%	-	-	-	-	-	-	-	No
DISP1	1.4%	2.9%	-	-	-	-	-	-	-	No
DISP2	1.4%	-	-	-	-	-	-	-	-	No
DISP3	1.4%	-	-	-	-	-	-	-	-	No
DKC1	1.4%	-	-	-	-	-	-	-	-	No
DKK2	4.3%	2.9%	-	-	-	-	-	-	-	No
DKK4	1.4%	2.9%	-	-	-	-	-	-	-	No
DLAT	2.9%	-	-	-	-	-	-	-	-	No
DLC1	4.3%	2.9%	-	-	-	0.02	-	-	-	No
DLD	1.4%	2.9%	-	-	-	-	-	-	-	No
DLEC1	5.7%	-	-	-	-	-	-	-	-	No
DLG1	2.9%	2.9%	-	-	-	-	-	-	-	No
DLG2	1.4%	5.9%	-	-	-	-	-	-	-	No
DLG3	1.4%	-	-	-	-	-	-	-	-	No
DLG5	5.7%	-	-	-	-	-	-	-	-	No
DLGAP2	5.7%	-	-	-	-	-	-	-	-	No
DLGAP3	7.1%	-	-	-	-	-	-	-	-	No
DLGAP4	4.3%	-	-	-	-	-	-	-	-	No
DLK1	1.4%	-	-	-	-	-	-	-	-	No
DLL1	4.3%	2.9%	-	-	-	-	-	-	-	No
DLL3	2.9%	2.9%	-	-	-	-	-	-	-	No
DLL4	-	2.9%	-	-	-	-	-	-	-	No
DLX5	2.9%	-	-	-	-	-	-	-	-	No
DMBT1	2.9%	2.9%	-	-	-	-	-	-	-	No
DMBX1	1.4%	-	-	-	-	-	-	-	-	No
DMD	18.6%	11.8%	-	-	-	-	-	-	-	No
DMGDH	2.9%	2.9%	-	-	-	-	-	-	-	No
DMKN	1.4%	-	-	-	-	-	-	-	-	No
DMRT1	1.4%	-	-	-	-	-	-	-	-	No
DMRT3	1.4%	-	-	-	-	-	-	-	-	No
DMRTC2	1.4%	-	-	-	-	-	-	-	-	No
DMTF1	2.9%	2.9%	-	-	-	-	-	-	-	No
DMTN	4.3%	-	-	-	-	-	-	-	-	No
DMXL1	4.3%	-	-	-	-	-	-	-	-	No
DMXL2	10.0%	2.9%	-	-	-	-	-	-	-	No
DNA2	5.7%	2.9%	-	-	-	-	-	-	-	No
DNAAF3	1.4%	-	-	-	-	-	-	-	-	No
DNAAF5	1.4%	-	-	-	-	-	-	-	-	No
DNAH1	7.1%	-	-	-	-	-	-	-	-	No
DNAH10	12.9%	2.9%	-	-	-	-	-	-	-	No
DNAH11	11.4%	5.9%	-	-	-	-	-	-	-	No
DNAH12	-	2.9%	-	-	-	-	-	-	-	No
DNAH14	1.4%	5.9%	-	-	-	-	-	-	-	No
DNAH15	-	-	13%*	-	-	-	-	-	-	No
DNAH17	4.3%	8.8%	13%*	-	-	-	-	-	-	No
DNAH17-AS1	-	2.9%	-	-	-	-	-	-	-	No
DNAH2	-	5.9%	-	-	-	-	-	-	-	No
DNAH3	-	5.9%	-	-	-	-	-	-	-	No
DNAH5	10.0%	11.8%	-	-	-	-	-	-	-	No
DNAH6	1.4%	-	-	-	-	-	-	-	-	No
DNAH7	8.6%	2.9%	-	-	-	0.01	-	-	-	No
DNAH8	5.7%	2.9%	-	-	-	-	-	-	-	No
DNAH9	11.4%	5.9%	-	-	-	-	-	-	-	No
DNAI1	2.9%	2.9%	-	-	-	-	-	-	-	No
DNAI2	1.4%	5.9%	-	-	-	-	-	-	-	No
DNAJA2	1.4%	-	-	-	-	-	-	-	-	No
DNAJB1	-	2.9%	-	-	-	-	-	-	-	No
DNAJB6	2.9%	2.9%	-	-	-	-	-	-	-	No
DNAJB8	1.4%	-	-	-	-	-	-	-	-	No
DNAJC13	2.9%	2.9%	-	-	-	-	-	-	-	No
DNAJC28	1.4%	-	-	-	-	-	-	-	-	No
DNAJC3	-	2.9%	-	-	-	-	-	-	-	No
DNAJC5	2.9%	2.9%	-	-	-	-	-	-	-	No
DNAJC5G	-	2.9%	-	-	-	-	-	-	-	No
DNAJC6	-	2.9%	-	-	-	-	-	-	-	No
DND1	1.4%	-	-	-	-	-	-	-	-	No
DNER	4.3%	-	-	-	-	-	-	-	-	No
DNHD1	4.3%	-	-	-	-	-	-	-	-	No
DNMBP	4.3%	2.9%	-	-	-	-	-	-	-	No
DNMT1	1.4%	2.9%	-	-	-	-	-	-	-	No
DNTT	-	2.9%	-	-	-	-	-	-	-	No
DNTTIP1	1.4%	-	-	-	-	-	-	-	-	No
DOC2A	1.4%	2.9%	-	-	-	-	-	-	-	No
DOC2B	-	2.9%	-	-	-	-	-	-	-	No
DOCK1	-	2.9%	-	-	-	-	-	-	-	No
DOCK10	5.7%	8.8%	-	-	-	-	-	-	-	No
DOCK11	1.4%	2.9%	-	-	-	-	-	-	-	No
DOCK2	10.0%	5.9%	18%*	-	-	-	-	-	-	Yes
DOCK3	10.0%	-	-	-	-	-	-	-	-	No
DOCK4	4.3%	2.9%	-	-	-	-	-	-	-	No
DOCK5	5.7%	5.9%	-	-	-	-	-	-	-	No
DOCK6	4.3%	8.8%	-	-	-	-	-	-	-	No
DOCK7	4.3%	2.9%	-	-	-	-	-	-	-	No
DOCK8	2.9%	8.8%	-	-	-	-	-	-	-	No
DOCK9	1.4%	-	-	-	-	-	-	-	-	No
DONSON	-	2.9%	-	-	-	-	-	-	-	No
DOP1B	4.3%	2.9%	-	-	-	-	-	-	-	No
DOT1L	5.7%	-	-	-	-	-	-	-	-	No
DPAGT1	2.9%	-	-	-	-	-	-	-	-	No
DPEP2	1.4%	-	-	-	-	-	-	-	-	No
DPF1	-	2.9%	-	-	-	-	-	-	-	No
DPF2	1.4%	-	-	-	-	-	-	-	-	No
DPF3	1.4%	-	-	-	-	-	-	-	-	No
DPM1	-	2.9%	-	-	-	-	-	-	-	No
DPP10	1.4%	5.9%	-	-	-	-	-	-	-	No
DPP6	-	2.9%	-	-	-	-	-	-	-	No
DPP8	-	2.9%	-	-	-	-	-	-	-	No
DPP9	2.9%	2.9%	-	-	-	-	-	-	-	No
DPPA4	-	2.9%	-	-	-	-	-	-	-	No
DPRX	1.4%	2.9%	-	-	-	-	-	-	-	No
DPY19L1	-	2.9%	-	-	-	-	-	-	-	No
DPYD	5.7%	5.9%	-	-	-	-	-	-	-	No
DPYS	1.4%	5.9%	-	-	-	-	-	-	-	No
DPYSL3	1.4%	2.9%	-	-	-	-	-	-	-	No
DPYSL4	2.9%	-	-	-	-	-	-	-	-	No
DPYSL5	2.9%	-	-	-	-	-	-	-	-	No
DRC1	4.3%	2.9%	-	-	-	-	-	-	-	No
DRC7	4.3%	-	-	-	-	-	-	-	-	No
DRD2	1.4%	-	-	-	-	-	-	-	0.2	No
DRD5	1.4%	-	-	-	-	-	-	-	-	No
DRGX	1.4%	-	-	-	-	-	-	-	-	No
DROSHA	5.7%	2.9%	-	-	-	-	-	-	-	No
DSC1	1.4%	2.9%	-	-	-	-	-	-	-	No
DSC2	2.9%	2.9%	-	-	-	-	-	-	-	No
DSCAM	2.9%	2.9%	-	-	-	-	-	-	-	No
DSCAML1	7.1%	2.9%	-	-	-	-	-	-	-	No
DSCC1	2.9%	-	-	-	-	-	-	-	-	No
DSCR4	-	2.9%	-	-	-	-	-	-	-	No
DSE	-	2.9%	-	-	-	-	-	-	-	No
DSEL	4.3%	-	-	-	-	-	-	-	-	No
DSG1	1.4%	-	-	-	-	-	-	-	-	No
DSG2	1.4%	-	-	-	-	-	-	-	-	No
DSP	8.6%	2.9%	-	-	-	-	-	-	-	No
DST	10.0%	8.8%	-	-	-	-	-	-	-	No
DSTYK	-	2.9%	-	-	-	-	-	-	-	No
DTHD1	-	2.9%	-	-	-	-	-	-	-	No
DTNA	1.4%	2.9%	-	-	-	-	-	-	-	No
DTX1	4.3%	2.9%	-	-	-	-	-	-	-	No
DTX2	1.4%	-	-	-	-	-	-	-	-	No
DTX4	4.3%	2.9%	-	-	-	-	-	-	-	No
DUOX1	1.4%	-	-	-	-	-	-	-	-	No
DUOXA1	2.9%	2.9%	-	-	-	-	-	-	-	No
DUPD1	1.4%	2.9%	-	-	-	-	-	-	-	No
DUS1L	2.9%	-	-	-	-	-	-	-	-	No
DUSP12	-	2.9%	-	-	-	-	-	-	-	No
DUSP27	1.4%	-	-	-	-	-	-	-	-	No
DUSP4	1.4%	-	-	-	-	-	-	-	-	No
DUSP6	1.4%	-	-	-	-	-	-	-	-	No
DUSP7	-	2.9%	-	-	-	-	-	-	-	No
DVL1	-	2.9%	-	-	-	-	-	-	-	No
DVL3	1.4%	-	-	-	-	-	-	0.0129032	-	No
DYM	1.4%	2.9%	-	-	-	-	-	-	-	No
DYNC1H1	2.9%	2.9%	-	-	-	-	-	-	-	No
DYNC1I1	2.9%	-	-	-	-	-	-	-	-	No
DYNC1I2	2.9%	2.9%	-	-	-	-	-	-	-	No
DYNC1LI1	5.7%	-	-	-	-	-	-	-	-	No
DYNC2H1	8.6%	-	13%*	-	-	-	-	-	-	No
DYNC2LI1	1.4%	-	-	-	-	-	-	-	-	No
DYRK1A	1.4%	5.9%	-	-	-	-	-	-	-	No
DYRK3	2.9%	-	-	-	-	-	-	-	-	No
DYRK4	1.4%	2.9%	-	-	-	-	-	-	-	No
DYSF	12.9%	-	-	-	-	-	-	-	-	No
DZIP1	1.4%	2.9%	-	-	-	-	-	-	-	No
DZIP1L	1.4%	-	-	-	-	-	-	-	-	No
DZIP3	2.9%	8.8%	-	-	-	-	-	-	-	No
E2F1	2.9%	5.9%	-	-	-	-	-	-	-	No
E2F2	-	2.9%	-	-	-	-	-	-	-	No
E2F5	1.4%	-	-	-	-	-	-	-	-	No
E2F8	4.3%	2.9%	-	-	-	-	-	-	-	No
E4F1	1.4%	-	-	-	-	-	-	-	-	No
EAF2	-	2.9%	-	-	-	-	-	-	-	No
EBF1	4.3%	5.9%	-	-	-	-	-	-	-	No
EBF2	1.4%	2.9%	-	-	-	-	-	-	-	No
EBF3	-	2.9%	-	-	-	-	-	-	-	No
ECE1	1.4%	2.9%	-	-	-	-	-	-	-	No
ECEL1	1.4%	-	-	-	-	-	-	-	-	No
ECHDC1	1.4%	-	-	-	-	-	-	-	-	No
ECHDC2	1.4%	-	-	-	-	-	-	-	-	No
ECI1	1.4%	-	-	-	-	-	-	-	-	No
ECI2	-	2.9%	-	-	-	-	-	-	-	No
ECPAS	4.3%	2.9%	-	-	-	-	-	-	-	No
ECT2	2.9%	2.9%	-	-	-	-	-	-	-	No
ECT2L	-	2.9%	-	-	-	-	-	-	-	No
EDA2R	1.4%	-	-	-	-	-	-	-	-	No
EDAR	4.3%	-	-	-	-	-	-	-	-	No
EDC3	1.4%	2.9%	-	-	-	-	-	-	-	No
EDC4	1.4%	2.9%	-	-	-	-	-	-	-	No
EDEM1	1.4%	-	-	-	-	-	-	-	-	No
EDEM3	1.4%	-	-	-	-	-	-	-	-	No
EDIL3	1.4%	-	-	-	-	-	-	-	-	No
EDNRA	1.4%	2.9%	-	-	-	-	-	-	-	No
EDNRB	4.3%	-	-	-	-	-	-	-	-	No
EDRF1	4.3%	-	-	-	-	-	-	-	-	No
EEF1A2	1.4%	-	-	-	-	-	-	-	-	No
EEF1G	1.4%	-	-	-	-	-	-	-	-	No
EEF2	1.4%	2.9%	-	-	-	-	-	-	-	No
EEF2K	2.9%	-	-	-	-	-	-	-	-	No
EEFSEC	4.3%	-	-	-	-	-	-	-	-	No
EFCAB5	5.7%	2.9%	-	-	-	-	-	-	-	No
EFCAB6	1.4%	2.9%	-	-	-	-	-	-	-	No
EFHB	2.9%	-	-	-	-	-	-	-	-	No
EFHC1	1.4%	2.9%	-	-	-	-	-	-	-	No
EFNB2	1.4%	2.9%	-	-	-	-	-	-	-	No
EFR3A	-	5.9%	-	-	-	-	-	-	-	No
EFR3B	-	2.9%	-	-	-	-	-	-	-	No
EFS	1.4%	-	-	-	-	-	-	-	-	No
EFTUD2	4.3%	-	-	-	-	-	-	-	-	No
EGFLAM	4.3%	-	-	-	-	-	-	-	-	No
EGFR	4.3%	-	-	-	0.0344828	-	0.242	-	-	No
EHBP1	2.9%	2.9%	-	-	-	-	-	-	-	No
EHBP1L1	1.4%	-	-	-	-	-	-	-	-	No
EHD1	-	2.9%	-	-	-	-	-	-	-	No
EHD3	1.4%	-	-	-	-	-	-	-	-	No
EHHADH	1.4%	-	-	-	-	-	-	-	-	No
EHMT1	1.4%	2.9%	-	-	-	-	-	-	-	No
EIF2A	-	2.9%	-	-	-	-	-	-	-	No
EIF2AK1	1.4%	-	-	-	-	-	-	-	-	No
EIF2AK4	1.4%	-	-	-	-	-	-	-	-	No
EIF2B3	2.9%	-	-	-	-	-	-	-	-	No
EIF2B4	5.7%	-	-	-	-	-	-	-	-	No
EIF2B5	2.9%	-	-	-	-	-	-	-	-	No
EIF3A	2.9%	2.9%	-	-	-	-	-	-	-	No
EIF3B	4.3%	-	-	-	-	-	-	-	-	No
EIF3H	-	2.9%	-	-	-	-	-	-	-	No
EIF3L	1.4%	2.9%	-	-	-	-	-	-	-	No
EIF3M	2.9%	2.9%	-	-	-	-	-	-	-	No
EIF4A2	1.4%	2.9%	-	-	-	-	-	-	-	No
EIF4ENIF1	1.4%	-	-	-	-	-	-	-	-	No
EIF4G1	1.4%	2.9%	-	-	-	-	-	-	-	No
EIF4G2	-	2.9%	-	-	-	-	-	-	-	No
EIF5B	5.7%	-	-	-	-	-	-	-	-	No
EIPR1	-	2.9%	-	-	-	-	-	-	-	No
ELAVL2	1.4%	-	-	-	-	-	-	-	-	No
ELAVL3	2.9%	-	-	-	-	-	-	-	-	No
ELAVL4	2.9%	-	-	-	-	-	-	-	-	No
ELF2	1.4%	-	-	-	-	-	-	-	-	No
ELF3	2.9%	8.8%	-	-	0.103448	-	-	-	-	No
ELF4	1.4%	2.9%	-	-	-	-	-	-	-	No
ELF5	1.4%	-	-	-	-	-	-	-	-	No
ELFN1	-	2.9%	-	-	-	-	-	-	-	No
ELFN2	2.9%	-	-	-	-	-	-	-	-	No
ELK3	1.4%	-	-	-	-	-	-	-	-	No
ELL2	2.9%	2.9%	-	-	-	-	-	-	-	No
ELMO1	7.1%	5.9%	-	-	-	-	-	-	-	No
ELMO2	1.4%	-	-	-	-	-	-	-	-	No
ELMOD1	-	5.9%	-	-	-	-	-	-	-	No
ELMOD2	-	2.9%	-	-	-	-	-	-	-	No
ELMSAN1	7.1%	-	-	-	-	-	-	-	-	No
ELOA	2.9%	-	-	-	-	-	-	-	-	No
ELOA2	5.7%	-	-	-	-	-	-	-	-	No
ELOVL2	1.4%	-	-	-	-	-	-	-	-	No
ELP1	2.9%	2.9%	-	-	-	-	-	-	-	No
EMCN	-	2.9%	-	-	-	-	-	-	-	No
EMILIN1	1.4%	-	-	-	-	-	-	-	-	No
EML1	1.4%	2.9%	-	-	-	-	-	-	-	No
EML2	1.4%	-	-	-	-	-	-	-	-	No
EML3	2.9%	-	-	-	-	-	-	-	-	No
EML5	5.7%	2.9%	-	-	-	-	-	-	-	No
EML6	-	2.9%	-	-	-	-	-	-	-	No
EMX2	-	2.9%	-	-	-	-	-	-	-	No
ENAH	2.9%	-	-	-	-	-	-	-	-	No
ENAM	2.9%	2.9%	-	-	-	-	-	-	-	No
ENGASE	1.4%	2.9%	-	-	-	-	-	-	-	No
ENKUR	2.9%	-	-	-	-	-	-	-	-	No
ENOX1	4.3%	-	-	-	-	-	-	-	-	No
ENOX2	1.4%	-	-	-	-	-	-	-	-	No
ENPEP	2.9%	2.9%	-	-	-	-	-	-	-	No
ENPP1	1.4%	2.9%	-	-	-	-	-	-	-	No
ENPP2	2.9%	2.9%	-	-	-	-	-	-	-	No
ENPP3	1.4%	2.9%	-	-	-	-	-	-	-	No
ENPP6	2.9%	2.9%	-	-	-	-	-	-	-	No
ENTHD1	-	2.9%	-	-	-	-	-	-	-	No
ENTPD4	1.4%	2.9%	-	-	-	-	-	-	-	No
ENTPD7	1.4%	-	-	-	-	-	-	-	-	No
EOGT	-	2.9%	-	-	-	-	-	-	-	No
EP300	1.4%	-	-	-	-	-	-	0.0193548	-	No
EP400	11.4%	-	-	-	-	-	-	-	-	No
EPAS1	1.4%	-	-	-	-	-	-	-	-	No
EPB41	2.9%	-	-	-	-	-	-	-	-	No
EPB41L1	-	2.9%	-	-	-	-	-	-	-	No
EPB41L2	2.9%	2.9%	-	-	-	-	-	-	-	No
EPB41L3	1.4%	2.9%	-	-	-	-	-	-	-	No
EPB41L4B	-	2.9%	-	-	-	-	-	-	-	No
EPB41L5	4.3%	2.9%	-	-	-	-	-	-	-	No
EPB42	4.3%	-	-	-	-	-	-	-	-	No
EPC1	1.4%	2.9%	-	-	-	-	-	-	-	No
EPDR1	-	2.9%	-	-	-	-	-	-	-	No
EPG5	5.7%	-	-	-	-	-	-	-	-	No
EPHA1	1.4%	-	-	-	-	-	-	-	-	No
EPHA10	4.3%	5.9%	-	-	-	-	-	-	-	No
EPHA2	5.7%	-	-	-	-	-	-	-	-	No
EPHA3	1.4%	-	-	-	-	-	-	-	-	No
EPHA4	4.3%	-	-	-	-	-	-	-	-	No
EPHA5	7.1%	2.9%	-	-	-	-	-	-	-	No
EPHA6	4.3%	2.9%	-	-	-	-	-	-	-	No
EPHA7	5.7%	2.9%	-	-	-	-	-	-	-	No
EPHA8	2.9%	-	-	-	-	-	-	-	-	No
EPHB1	5.7%	2.9%	-	-	-	-	-	-	-	No
EPHB3	4.3%	2.9%	-	-	-	-	-	-	-	No
EPHB4	1.4%	-	-	-	-	-	-	-	-	No
EPHB6	2.9%	-	-	-	-	-	-	-	-	No
EPHX4	1.4%	-	-	-	-	-	-	-	-	No
EPN2	1.4%	-	-	-	-	-	-	-	-	No
EPN3	1.4%	2.9%	-	-	-	-	-	-	-	No
EPPK1	4.3%	2.9%	-	-	-	-	-	-	-	No
EPRS	5.7%	-	-	-	-	-	-	-	-	No
EPS8	4.3%	2.9%	-	-	-	-	-	-	-	No
EPS8L2	2.9%	-	-	-	-	-	-	-	-	No
EPS8L3	4.3%	-	-	-	-	-	-	-	-	No
EPSTI1	2.9%	2.9%	-	-	-	-	-	-	-	No
EPX	2.9%	-	-	-	-	-	-	-	-	No
EPYC	1.4%	-	-	-	-	-	-	-	-	No
ERAP1	2.9%	-	-	-	-	-	-	-	-	No
ERAS	-	2.9%	-	-	-	-	-	-	-	No
ERBB2	1.4%	5.9%	-	-	0.0344828	-	-	0.0258065	-	No
ERBB3	5.7%	5.9%	-	-	-	-	0.11	0.0193548	-	Yes
ERBB4	4.3%	2.9%	-	-	-	-	0.154	0.0580645	-	No
ERBIN	2.9%	-	-	-	-	-	-	-	-	No
ERC2	4.3%	2.9%	-	-	-	-	-	-	-	No
ERCC3	2.9%	2.9%	-	-	-	-	-	-	-	No
ERCC4	4.3%	-	-	-	-	-	-	0.0129032	-	No
ERCC6	5.7%	2.9%	-	-	-	-	-	-	-	No
ERCC6L	1.4%	-	-	-	-	-	-	-	-	No
ERCC6L2	2.9%	2.9%	-	-	-	-	-	-	-	No
ERGIC2	2.9%	2.9%	-	-	-	-	-	-	-	No
ERI3	1.4%	-	-	-	-	-	-	-	-	No
ERICH3	2.9%	-	-	-	-	-	-	-	-	No
ERMN	1.4%	-	-	-	-	-	-	-	-	No
ERMP1	2.9%	-	-	-	-	-	-	-	-	No
ERN1	1.4%	-	-	-	-	-	-	-	-	No
ERN2	1.4%	2.9%	-	-	-	-	-	-	-	No
ERRFI1	1.4%	-	-	-	-	-	-	-	-	No
ERV3-1	1.4%	5.9%	-	-	-	-	-	-	-	No
ESCO1	1.4%	-	-	-	-	-	-	-	-	No
ESCO2	2.9%	-	-	-	-	-	-	-	-	No
ESPL1	2.9%	5.9%	-	-	-	-	-	-	-	No
ESPNL	4.3%	-	-	-	-	-	-	-	-	No
ESR1	1.4%	-	-	-	-	-	-	-	-	No
ESRP1	4.3%	2.9%	-	-	-	-	-	-	-	No
ESRRG	1.4%	-	-	-	-	-	-	-	-	No
ESYT1	1.4%	-	-	-	-	-	-	-	-	No
ESYT3	1.4%	-	-	-	-	-	-	-	-	No
ETAA1	2.9%	2.9%	-	-	-	-	-	-	-	No
ETV1	-	5.9%	-	-	-	-	-	-	-	No
ETV4	4.3%	-	-	-	-	-	-	-	-	No
ETV6	1.4%	-	-	-	-	-	-	-	-	No
EVA1A	-	2.9%	-	-	-	-	-	-	-	No
EVC	4.3%	5.9%	-	-	-	-	-	-	-	No
EVC2	4.3%	-	-	-	-	-	-	-	-	No
EVPL	4.3%	2.9%	-	-	-	-	-	-	-	No
EWSR1	2.9%	-	-	-	-	-	-	-	-	No
EXO1	4.3%	-	-	-	-	-	-	-	-	No
EXOC1	1.4%	-	-	-	-	-	-	-	-	No
EXOC3	1.4%	-	-	-	-	-	-	-	-	No
EXOC3L1	1.4%	2.9%	-	-	-	-	-	-	-	No
EXOC3L4	1.4%	-	-	-	-	-	-	-	-	No
EXOC4	1.4%	2.9%	-	-	-	-	-	-	-	No
EXOC7	1.4%	-	-	-	-	-	-	-	-	No
EXOSC7	-	2.9%	-	-	-	-	-	-	-	No
EXOSC9	1.4%	-	-	-	-	-	-	-	-	No
EXPH5	2.9%	5.9%	-	-	-	-	-	-	-	No
EXT1	1.4%	2.9%	-	-	-	-	-	-	-	No
EXT2	1.4%	-	-	-	-	-	-	-	-	No
EXTL3	2.9%	2.9%	-	-	-	-	-	-	-	No
EYA1	2.9%	-	-	-	-	-	-	-	-	No
EYA2	2.9%	2.9%	-	-	-	-	-	-	-	No
EYA4	2.9%	2.9%	-	-	-	-	-	-	-	No
EYS	4.3%	5.9%	-	-	-	-	-	-	-	No
EZH2	-	2.9%	-	-	-	-	0.132	-	-	No
EZR	1.4%	-	-	-	-	-	-	-	-	No
F10	2.9%	-	-	-	-	-	-	-	-	No
F13A1	2.9%	-	-	-	-	-	-	-	-	No
F13B	1.4%	2.9%	-	-	-	-	-	-	-	No
F2	2.9%	2.9%	-	-	-	-	-	-	-	No
F3	1.4%	-	-	-	-	-	-	-	-	No
F5	2.9%	2.9%	-	-	-	-	-	-	-	No
F7	1.4%	2.9%	-	-	-	-	-	-	-	No
F8	7.1%	8.8%	-	-	-	-	-	-	-	No
F9	1.4%	-	-	-	-	-	-	-	-	No
FAAH	1.4%	-	-	-	-	-	-	-	-	No
FAAH2	1.4%	2.9%	-	-	-	-	-	-	-	No
FADS1	1.4%	-	-	-	-	-	-	-	-	No
FAHD2A	1.4%	-	-	-	-	-	-	-	-	No
FAIM	-	2.9%	-	-	-	-	-	-	-	No
FAIM2	1.4%	-	-	-	-	-	-	-	-	No
FAM107B	1.4%	-	-	-	-	-	-	-	-	No
FAM111A	1.4%	2.9%	-	-	-	-	-	-	-	No
FAM111B	1.4%	2.9%	-	-	-	-	-	-	-	No
FAM114A2	1.4%	-	-	-	-	-	-	-	-	No
FAM117B	1.4%	-	-	-	-	-	-	-	-	No
FAM120A	2.9%	-	-	-	-	-	-	-	-	No
[truncated: 4,993 more rows]

## Sheet: IGC_overall
Information source	CBIOPORTAL, UHK, 2011	CBIPORTAL OncoSG, 2018	PMID: 24816253	PMID: 24816255	PMID: 31164161	PMID: 25583476	Recurrent
Origin of samples	Hong Kong	China	Hong Kong	Tokyo	China	China
Cohort Specification	IGC	IGC	IGC	IGC	IGC	IGC
Number of samples	n=18	n=75	n=41	n=51	n=47	n=139
Genes	Frequency of mutated samples per study
A1CF	-	1.3%	-	-	-	-	No
A2M	-	2.7%	-	-	-	-	No
A2ML1	-	5.3%	-	-	-	-	No
AADAC	-	2.7%	-	-	-	-	No
AADAT	-	2.7%	-	-	-	-	No
AARS	5.6%	1.3%	-	-	-	-	No
AARS2	-	2.7%	-	-	-	-	No
AASDH	-	6.7%	-	-	-	-	No
AASS	11.1%	2.7%	-	-	-	-	No
ABCA1	-	4.0%	-	-	-	-	No
ABCA10	-	2.7%	-	-	-	-	No
ABCA12	5.6%	5.3%	-	-	-	-	No
ABCA13	-	13.3%	-	-	-	-	No
ABCA2	-	5.3%	-	-	-	-	No
ABCA3	11.1%	4.0%	-	-	-	-	No
ABCA5	11.1%	1.3%	-	-	-	-	No
ABCA6	11.1%	4.0%	-	-	-	-	No
ABCA7	16.7%	2.7%	-	-	-	-	No
ABCA9	11.1%	2.7%	-	-	-	-	No
ABCB1	11.1%	5.3%	-	-	0.0212766	-	No
ABCB10	-	1.3%	-	-	-	-	No
ABCB4	-	6.7%	-	-	-	-	No
ABCB5	16.7%	6.7%	-	-	-	-	No
ABCB6	11.1%	1.3%	-	-	-	-	No
ABCB7	5.6%	-	-	-	-	-	No
ABCB9	-	2.7%	-	-	-	-	No
ABCC1	11.1%	4.0%	-	-	-	-	No
ABCC11	-	2.7%	-	-	-	-	No
ABCC12	5.6%	9.3%	-	-	-	-	No
ABCC2	-	5.3%	-	-	-	-	No
ABCC3	5.6%	5.3%	-	-	-	-	No
ABCC4	-	2.7%	-	-	-	-	No
ABCC5	5.6%	5.3%	-	-	-	-	No
ABCC8	-	1.3%	-	-	-	-	No
ABCC9	-	6.7%	-	-	-	-	No
ABCD4	5.6%	1.3%	-	-	-	-	No
ABCF1	5.6%	4.0%	-	-	-	-	No
ABCF3	-	1.3%	-	-	-	-	No
ABCG1	-	1.3%	-	-	-	-	No
ABCG2	-	1.3%	-	-	-	-	No
ABCG4	-	1.3%	-	-	-	-	No
ABCG5	5.6%	4.0%	-	-	-	-	No
ABCG8	-	1.3%	-	-	-	-	No
ABHD1	-	1.3%	-	-	-	-	No
ABHD16A	-	1.3%	-	-	-	-	No
ABHD17B	11.1%	1.3%	-	-	-	-	No
ABHD4	-	1.3%	-	-	-	-	No
ABHD6	-	1.3%	-	-	-	-	No
ABHD8	5.6%	1.3%	-	-	-	-	No
ABI1	-	1.3%	-	-	-	-	No
ABI2	-	1.3%	-	-	-	-	No
ABI3BP	-	2.7%	-	-	-	-	No
ABL1	-	1.3%	-	-	-	0.0431655	No
ABL2	5.6%	1.3%	-	-	-	0.028777	No
ABLIM2	-	4.0%	-	-	-	-	No
ABLIM3	11.1%	2.7%	-	-	-	-	No
ABR	-	1.3%	-	-	-	-	No
ABRA	5.6%	-	-	-	-	-	No
ABRACL	-	1.3%	-	-	-	-	No
ABRAXAS2	-	1.3%	-	-	-	-	No
ABTB1	-	4.0%	-	-	-	-	No
ABTB2	-	4.0%	-	-	-	-	No
ACACA	5.6%	6.7%	-	-	-	-	No
ACACB	11.1%	4.0%	-	-	-	-	No
ACAD10	5.6%	-	-	-	-	-	No
ACAD11	5.6%	1.3%	-	-	-	-	No
ACADM	-	1.3%	-	-	-	-	No
ACADS	5.6%	1.3%	-	-	-	-	No
ACAN	-	5.3%	-	-	-	-	No
ACAP1	-	1.3%	-	-	-	-	No
ACAP2	-	1.3%	-	-	-	-	No
ACAP3	-	1.3%	-	-	-	-	No
ACAT1	-	2.7%	-	-	-	-	No
ACBD5	-	2.7%	-	-	-	-	No
ACCS	5.6%	2.7%	-	-	-	-	No
ACE	-	2.7%	-	-	-	-	No
ACE2	-	5.3%	-	-	-	-	No
ACHE	5.6%	1.3%	-	-	-	-	No
ACIN1	-	1.3%	-	-	-	-	No
ACKR3	-	1.3%	-	-	-	-	No
ACLY	-	2.7%	-	-	-	-	No
ACMSD	-	1.3%	-	-	-	-	No
ACO1	-	4.0%	-	-	-	-	No
ACO2	-	1.3%	-	-	-	-	No
ACOT11	-	1.3%	-	-	-	-	No
ACOT7	5.6%	1.3%	-	-	-	-	No
ACOX1	-	1.3%	-	-	-	-	No
ACOXL	-	1.3%	-	-	-	-	No
ACP1	5.6%	-	-	-	-	-	No
ACP5	5.6%	1.3%	-	-	-	-	No
ACR	-	1.3%	-	-	-	-	No
ACRBP	-	1.3%	-	-	-	-	No
ACSBG1	5.6%	2.7%	-	-	-	-	No
ACSF2	-	1.3%	-	-	-	-	No
ACSL3	5.6%	1.3%	-	-	-	-	No
ACSL4	-	1.3%	-	-	-	-	No
ACSL6	-	2.7%	-	-	-	-	No
ACSM3	-	1.3%	-	-	-	-	No
ACSM4	-	2.7%	-	-	-	-	No
ACSM5	-	4.0%	-	-	-	-	No
ACSS1	5.6%	-	-	-	-	-	No
ACSS2	-	1.3%	-	-	-	-	No
ACSS3	5.6%	2.7%	-	-	-	-	No
ACTA2	5.6%	-	-	-	-	-	No
ACTBL2	-	1.3%	-	-	-	-	No
ACTL6A	-	1.3%	-	-	-	-	No
ACTL7B	-	1.3%	-	-	-	-	No
ACTL9	-	1.3%	-	-	-	-	No
ACTN1	-	2.7%	-	-	-	-	No
ACTN2	5.6%	2.7%	-	-	-	-	No
ACTN4	-	4.0%	-	-	-	-	No
ACTR3	-	1.3%	-	-	-	-	No
ACTR5	5.6%	4.0%	-	-	-	-	No
ACTR6	-	2.7%	-	-	-	-	No
ACTRT1	11.1%	5.3%	-	-	-	-	No
ACTRT2	5.6%	2.7%	-	-	-	-	No
ACVR1	-	1.3%	-	-	-	-	No
ACVR2A	22.2%	13.3%	0.0243902	-	0.0212766	-	No
ACVR2B	11.1%	1.3%	-	-	-	-	No
ACVRL1	5.6%	1.3%	-	-	-	-	No
ACY1	-	1.3%	-	-	-	-	No
ADA2	-	4.0%	-	-	-	-	No
ADAD2	-	2.7%	-	-	-	-	No
ADAL	-	1.3%	-	-	-	-	No
ADAM10	-	5.3%	-	-	-	-	No
ADAM11	5.6%	2.7%	-	-	-	-	No
ADAM12	-	2.7%	-	-	-	-	No
ADAM15	-	5.3%	-	-	-	-	No
ADAM18	-	2.7%	-	-	-	-	No
ADAM19	-	1.3%	-	-	-	-	No
ADAM2	-	1.3%	-	-	-	-	No
ADAM22	-	1.3%	-	-	-	-	No
ADAM23	11.1%	4.0%	-	-	-	-	No
ADAM28	5.6%	1.3%	-	-	-	-	No
ADAM30	-	1.3%	-	-	-	-	No
ADAM32	-	2.7%	-	-	-	-	No
ADAM33	-	1.3%	-	-	-	-	No
ADAM9	-	4.0%	-	-	-	-	No
ADAMDEC1	-	1.3%	-	-	-	-	No
ADAMTS1	5.6%	8.0%	-	-	-	-	No
ADAMTS10	-	4.0%	-	-	-	-	No
ADAMTS12	11.1%	6.7%	-	-	-	-	No
ADAMTS13	-	1.3%	-	-	-	-	No
ADAMTS14	-	1.3%	-	-	-	-	No
ADAMTS15	11.1%	-	-	-	-	-	No
ADAMTS16	-	2.7%	-	-	-	-	No
ADAMTS17	5.6%	-	-	-	-	-	No
ADAMTS18	16.7%	8.0%	-	-	-	-	No
ADAMTS19	5.6%	5.3%	-	-	-	-	No
ADAMTS2	-	5.3%	-	-	-	-	No
ADAMTS20	-	5.3%	-	-	-	-	No
ADAMTS3	5.6%	1.3%	-	-	-	-	No
ADAMTS4	-	8.0%	-	-	-	-	No
ADAMTS5	5.6%	4.0%	-	-	-	-	No
ADAMTS6	-	1.3%	-	-	-	-	No
ADAMTS7	-	2.7%	-	-	-	-	No
ADAMTS9	5.6%	4.0%	-	-	-	-	No
ADAMTSL1	-	6.7%	-	-	-	-	No
ADAMTSL3	-	1.3%	-	-	-	-	No
ADAMTSL4	-	4.0%	-	-	-	-	No
ADAP2	-	1.3%	-	-	-	-	No
ADAR	-	1.3%	-	-	-	-	No
ADARB1	-	1.3%	-	-	-	-	No
ADARB2	5.6%	4.0%	-	-	-	-	No
ADAT1	5.6%	-	-	-	-	-	No
ADCY1	-	5.3%	-	-	-	-	No
ADCY10	-	1.3%	-	-	-	-	No
ADCY2	-	1.3%	-	-	-	-	No
ADCY3	-	1.3%	-	-	-	-	No
ADCY4	-	1.3%	-	-	-	-	No
ADCY5	5.6%	1.3%	-	-	-	-	No
ADCY6	11.1%	1.3%	-	-	-	-	No
ADCY7	11.1%	1.3%	-	-	-	-	No
ADCY8	-	2.7%	-	-	-	-	No
ADCY9	-	2.7%	-	-	-	-	No
ADCYAP1R1	-	1.3%	-	-	-	-	No
ADD1	-	2.7%	-	-	-	-	No
ADD2	-	8.0%	-	-	-	-	No
ADD3	5.6%	-	-	-	-	-	No
ADGB	-	6.7%	-	-	-	-	No
ADGRA3	5.6%	1.3%	-	-	-	-	No
ADGRB2	5.6%	-	-	-	-	-	No
ADGRB3	5.6%	-	-	-	-	-	No
ADGRE1	5.6%	-	-	-	-	-	No
ADGRE2	11.1%	-	-	-	-	-	No
ADGRF4	5.6%	-	-	-	-	-	No
ADGRG4	11.1%	-	-	-	-	-	No
ADH1A	-	1.3%	-	-	-	-	No
ADH1B	-	1.3%	-	-	-	-	No
ADH4	-	1.3%	-	-	-	-	No
ADHFE1	5.6%	5.3%	-	-	-	-	No
ADIPOQ	5.6%	4.0%	-	-	-	-	No
ADK	-	1.3%	-	-	-	-	No
ADNP	11.1%	5.3%	-	-	-	-	No
ADNP2	-	1.3%	-	-	-	-	No
ADORA1	-	4.0%	-	-	-	-	No
ADORA2A	-	1.3%	-	-	-	-	No
ADORA2B	-	1.3%	-	-	-	-	No
ADPRH	-	5.3%	-	-	-	-	No
ADRA1A	-	5.3%	-	-	-	-	No
ADRA1B	5.6%	1.3%	-	-	0	-	No
ADRA1D	5.6%	1.3%	-	-	-	-	No
ADRA2B	-	2.7%	-	-	-	-	No
ADRB3	-	2.7%	-	-	-	-	No
ADSS	-	2.7%	-	-	-	-	No
ADTRP	-	1.3%	-	-	-	-	No
AEBP1	-	1.3%	-	-	-	-	No
AFAP1L1	-	2.7%	-	-	-	-	No
AFAP1L2	-	1.3%	-	-	-	-	No
AFF1	-	2.7%	-	-	-	-	No
AFF2	-	4.0%	-	-	-	-	No
AFF3	-	2.7%	-	-	-	-	No
AFF4	-	1.3%	-	-	-	-	No
AFG3L2	-	1.3%	-	-	-	-	No
AFP	-	1.3%	-	-	-	-	No
AGAP1	-	1.3%	-	-	-	-	No
AGAP3	5.6%	1.3%	-	-	-	-	No
AGBL1	-	4.0%	-	-	-	-	No
AGBL2	5.6%	8.0%	-	-	-	-	No
AGBL3	-	2.7%	-	-	-	-	No
AGBL5	-	1.3%	-	-	-	-	No
AGFG1	-	2.7%	-	-	-	-	No
AGGF1	-	1.3%	-	-	-	-	No
AGK	5.6%	2.7%	-	-	-	-	No
AGL	5.6%	2.7%	-	-	-	-	No
AGMO	5.6%	-	-	-	-	-	No
AGO1	-	2.7%	-	-	-	-	No
AGO3	-	2.7%	-	-	-	-	No
AGO4	-	2.7%	-	-	-	-	No
AGPAT1	-	2.7%	-	-	-	-	No
AGPAT3	-	1.3%	-	-	-	-	No
AGPAT4	-	1.3%	-	-	-	-	No
AGPS	5.6%	-	-	-	-	-	No
AGRN	5.6%	5.3%	-	-	-	-	No
AGT	5.6%	-	-	-	-	-	No
AGTPBP1	-	5.3%	-	-	-	-	No
AGTR1	-	2.7%	-	-	-	-	No
AHCTF1	11.1%	5.3%	-	-	-	-	No
AHCYL1	5.6%	1.3%	-	-	-	-	No
AHCYL2	5.6%	-	-	-	-	-	No
AHDC1	-	4.0%	-	-	-	-	No
AHI1	-	1.3%	-	-	-	-	No
AHNAK	5.6%	5.3%	-	-	-	-	No
AHNAK2	-	12.0%	-	-	-	-	No
AHRR	-	1.3%	-	-	-	-	No
AIF1	-	1.3%	-	-	-	-	No
AIFM3	-	1.3%	-	-	-	-	No
AIG1	-	1.3%	-	-	-	-	No
AIM2	-	2.7%	-	-	-	-	No
AJAP1	5.6%	1.3%	-	-	-	-	No
AJUBA	-	1.3%	-	-	-	-	No
AK3	5.6%	1.3%	-	-	-	-	No
AK5	-	2.7%	-	-	-	-	No
AK7	-	1.3%	-	-	-	-	No
AK8	-	2.7%	-	-	-	-	No
AK9	-	2.7%	-	-	-	-	No
AKAIN1	-	1.3%	-	-	-	-	No
AKAP12	-	5.3%	-	-	-	-	No
AKAP13	5.6%	5.3%	-	0.04	-	-	No
AKAP17A	5.6%	1.3%	-	-	-	-	No
AKAP2	-	1.3%	-	-	-	-	No
AKAP5	5.6%	1.3%	-	-	-	-	No
AKAP6	-	4.0%	-	-	-	-	No
AKAP7	11.1%	1.3%	-	-	-	-	No
AKAP8	-	2.7%	-	-	-	-	No
AKAP8L	-	1.3%	-	-	-	-	No
AKAP9	11.1%	8.0%	-	-	0.255319	-	Yes
AKIRIN2	-	1.3%	-	-	-	-	No
AKNA	-	2.7%	-	-	-	-	No
AKNAD1	-	1.3%	-	-	-	-	No
AKR1B1	5.6%	1.3%	-	-	-	-	No
AKR1B15	-	1.3%	-	-	-	-	No
AKR1C3	5.6%	-	-	-	-	-	No
AKR1D1	-	1.3%	-	-	-	-	No
AKT1	5.6%	1.3%	-	-	-	-	No
AKT2	-	1.3%	-	-	-	-	No
AKT3	5.6%	1.3%	-	-	-	0.0143885	No
ALAS2	-	1.3%	-	-	-	-	No
ALB	-	1.3%	-	-	-	-	No
ALCAM	5.6%	2.7%	-	-	-	-	No
ALDH1A1	-	2.7%	-	-	-	-	No
ALDH1A2	-	2.7%	-	-	-	-	No
ALDH1A3	5.6%	-	-	-	-	-	No
ALDH1L1	-	2.7%	-	-	-	-	No
ALDH1L2	-	1.3%	-	-	-	-	No
ALDH2	5.6%	1.3%	-	-	-	-	No
ALDH3A1	-	1.3%	-	-	-	-	No
ALDH3B1	-	1.3%	-	-	-	-	No
ALDH6A1	-	6.7%	-	-	-	-	No
ALDH8A1	-	4.0%	-	-	-	-	No
ALDH9A1	-	1.3%	-	-	-	-	No
ALG12	-	2.7%	-	-	-	-	No
ALG13	-	4.0%	-	-	-	-	No
ALG8	-	1.3%	-	-	-	-	No
ALG9	5.6%	2.7%	-	-	-	-	No
ALK	-	4.0%	-	-	-	-	No
ALKBH3	-	2.7%	-	-	-	-	No
ALMS1	11.1%	6.7%	-	-	-	-	No
ALOX12B	-	1.3%	-	-	-	-	No
ALOX5	-	1.3%	-	-	-	-	No
ALOXE3	5.6%	1.3%	-	-	-	-	No
ALPG	-	1.3%	-	-	-	-	No
ALPI	-	1.3%	-	-	-	-	No
ALPK1	-	1.3%	-	-	-	-	No
ALPK2	-	4.0%	-	-	-	-	No
ALPK3	-	2.7%	-	-	-	-	No
ALPL	-	2.7%	-	-	-	-	No
ALS2	11.1%	2.7%	-	-	-	-	No
ALS2CL	5.6%	2.7%	-	-	-	-	No
ALX1	5.6%	2.7%	-	-	-	-	No
ALX3	5.6%	1.3%	-	-	-	-	No
ALX4	-	6.7%	-	-	-	-	No
AMACR	-	1.3%	-	-	-	-	No
AMBRA1	5.6%	4.0%	-	-	-	-	No
AMD1	5.6%	-	-	-	-	-	No
AMDHD2	-	2.7%	-	-	-	-	No
AMER1	5.6%	2.7%	-	-	-	-	No
AMER2	-	1.3%	-	-	-	-	No
AMER3	-	4.0%	-	-	-	-	No
AMH	-	1.3%	-	-	-	-	No
AMOT	5.6%	2.7%	-	-	-	-	No
AMOTL1	-	4.0%	-	-	-	-	No
AMOTL2	-	2.7%	-	-	-	-	No
AMPD1	5.6%	6.7%	-	-	-	-	No
AMPD2	-	2.7%	-	-	-	-	No
AMPD3	-	1.3%	-	-	-	-	No
AMT	-	2.7%	-	-	-	-	No
AMY2B	5.6%	-	-	-	-	-	No
AMZ1	5.6%	-	-	-	-	-	No
ANAPC1	5.6%	-	-	-	-	-	No
ANAPC2	5.6%	2.7%	-	-	-	-	No
ANAPC4	-	1.3%	-	-	-	-	No
ANAPC7	-	1.3%	-	-	-	-	No
ANGPT1	-	4.0%	-	-	-	-	No
ANGPTL2	-	2.7%	-	-	-	-	No
ANGPTL3	5.6%	-	-	-	-	-	No
ANGPTL4	-	1.3%	-	-	-	-	No
ANGPTL5	11.1%	-	-	-	-	-	No
ANHX	-	2.7%	-	-	-	-	No
ANK1	-	2.7%	-	-	-	-	No
ANK2	5.6%	12.0%	-	-	-	-	No
ANK3	11.1%	9.3%	-	-	-	-	No
ANKAR	-	1.3%	-	-	-	-	No
ANKEF1	-	1.3%	-	-	-	-	No
ANKFN1	-	4.0%	-	-	-	-	No
ANKFY1	-	2.7%	-	-	-	-	No
ANKH	-	1.3%	-	-	-	-	No
ANKHD1	5.6%	4.0%	-	-	-	-	No
ANKIB1	-	4.0%	-	-	-	-	No
ANKLE1	-	1.3%	-	-	-	-	No
ANKLE2	5.6%	1.3%	-	-	-	-	No
ANKRD1	-	2.7%	-	-	-	-	No
ANKRD11	11.1%	5.3%	-	-	-	-	No
ANKRD12	5.6%	4.0%	-	-	-	-	No
ANKRD13A	-	1.3%	-	-	-	-	No
ANKRD13B	5.6%	1.3%	-	-	-	-	No
ANKRD18A	-	1.3%	-	-	-	-	No
ANKRD18B	-	1.3%	-	-	-	-	No
ANKRD23	-	1.3%	-	-	-	-	No
ANKRD24	-	1.3%	-	-	-	-	No
ANKRD26	5.6%	5.3%	-	-	-	-	No
ANKRD27	-	1.3%	-	-	-	-	No
ANKRD28	-	6.7%	-	-	-	-	No
ANKRD30A	-	10.7%	-	-	-	-	No
ANKRD31	-	2.7%	-	-	-	-	No
ANKRD33B	-	2.7%	-	-	-	-	No
ANKRD34B	-	1.3%	-	-	-	-	No
ANKRD34C	-	4.0%	-	-	-	-	No
ANKRD35	-	1.3%	-	-	-	-	No
ANKRD36	-	1.3%	-	-	-	-	No
ANKRD40	5.6%	-	-	-	-	-	No
ANKRD44	5.6%	1.3%	-	-	-	-	No
ANKRD45	-	1.3%	-	-	-	-	No
ANKRD49	-	4.0%	-	-	-	-	No
ANKRD50	5.6%	2.7%	-	-	-	-	No
ANKRD52	-	2.7%	-	-	-	-	No
ANKRD6	-	1.3%	-	-	-	-	No
ANKRD60	-	1.3%	-	-	-	-	No
ANKRD62	-	5.3%	-	-	-	-	No
ANKS1A	-	1.3%	-	-	-	-	No
ANKS1B	-	5.3%	-	-	-	-	No
ANKS3	-	1.3%	-	-	-	-	No
ANKS4B	-	1.3%	-	-	-	-	No
ANKS6	-	1.3%	-	-	-	-	No
ANKUB1	-	1.3%	-	-	-	-	No
ANLN	-	1.3%	-	-	-	-	No
ANO1	-	1.3%	-	-	-	-	No
ANO10	-	4.0%	-	-	-	-	No
ANO2	-	2.7%	-	-	-	-	No
ANO3	-	1.3%	-	-	-	-	No
ANO4	5.6%	2.7%	-	-	-	-	No
ANO5	-	2.7%	-	-	-	-	No
ANO6	5.6%	2.7%	-	-	-	-	No
ANO7	-	1.3%	-	-	-	-	No
ANO8	5.6%	1.3%	-	-	-	-	No
ANO9	-	4.0%	-	-	-	-	No
ANP32A	-	2.7%	-	-	-	-	No
ANP32E	5.6%	1.3%	-	-	-	-	No
ANPEP	-	1.3%	-	-	-	-	No
ANTXR1	11.1%	1.3%	-	-	-	-	No
ANTXR2	-	2.7%	-	-	-	-	No
ANXA2	-	2.7%	-	-	-	-	No
ANXA3	-	1.3%	-	-	-	-	No
ANXA4	-	1.3%	-	-	-	-	No
ANXA6	-	4.0%	-	-	-	-	No
ANXA7	5.6%	-	-	-	-	-	No
AOAH	-	1.3%	-	-	-	-	No
AOC1	-	2.7%	-	-	-	-	No
AOX1	5.6%	2.7%	-	-	-	-	No
AP1G1	-	1.3%	-	-	-	-	No
AP1G2	-	2.7%	-	-	-	-	No
AP1M1	-	1.3%	-	-	-	-	No
AP1S1	-	2.7%	-	-	-	-	No
AP1S3	-	1.3%	-	-	-	-	No
AP2A1	-	4.0%	-	-	-	-	No
AP2A2	-	4.0%	-	-	-	-	No
AP2B1	-	2.7%	-	-	-	-	No
AP2M1	5.6%	-	-	-	-	-	No
AP2S1	-	1.3%	-	-	-	-	No
AP3B1	5.6%	5.3%	-	-	-	-	No
AP3B2	-	1.3%	-	-	-	-	No
AP3D1	5.6%	-	-	-	-	-	No
AP3M1	-	1.3%	-	-	-	-	No
AP3M2	-	1.3%	-	-	-	-	No
AP4B1	-	1.3%	-	-	-	-	No
AP4E1	5.6%	-	-	-	-	-	No
AP4M1	-	1.3%	-	-	-	-	No
AP5M1	5.6%	2.7%	-	-	-	-	No
AP5S1	-	1.3%	-	-	-	-	No
AP5Z1	-	2.7%	-	-	-	-	No
APAF1	5.6%	1.3%	-	-	-	-	No
APBA1	-	4.0%	-	-	-	-	No
APBA2	-	1.3%	-	-	-	-	No
APBB1	5.6%	1.3%	-	-	-	-	No
APBB1IP	5.6%	2.7%	-	-	-	-	No
APBB2	-	1.3%	-	-	-	-	No
APC	16.7%	9.3%	-	0.1	0.106383	0.0863309	Yes
APC2	-	2.7%	-	-	-	-	No
APCDD1	-	1.3%	-	-	-	-	No
APCDD1L	-	2.7%	-	-	-	-	No
APEX2	-	1.3%	-	-	-	-	No
APH1B	-	1.3%	-	-	-	-	No
APIP	-	1.3%	-	-	-	-	No
APLNR	-	1.3%	-	-	-	-	No
APLP1	-	4.0%	-	-	-	-	No
APOA1	-	1.3%	-	-	-	-	No
APOA4	-	2.7%	-	-	-	-	No
APOB	16.7%	6.7%	-	-	-	-	No
APOBEC1	-	2.7%	-	-	-	-	No
APOBR	-	1.3%	-	-	-	-	No
APOC3	-	1.3%	-	-	-	-	No
APOC4	-	1.3%	-	-	-	-	No
APOL1	5.6%	1.3%	-	-	-	-	No
APOL4	-	1.3%	-	-	-	-	No
APP	-	2.7%	-	-	-	-	No
APPBP2	5.6%	4.0%	-	-	-	-	No
APPL1	-	4.0%	-	-	-	-	No
APPL2	5.6%	1.3%	-	-	-	-	No
AQP10	5.6%	1.3%	-	-	-	-	No
AQP4	-	1.3%	-	-	-	-	No
AQP8	-	1.3%	-	-	-	-	No
AQR	-	5.3%	-	-	-	-	No
AR	-	6.7%	-	-	-	-	No
ARAP1	-	1.3%	-	-	-	-	No
ARAP2	11.1%	4.0%	-	-	-	-	No
ARAP3	-	1.3%	-	-	-	-	No
ARC	-	1.3%	-	-	-	-	No
ARCN1	-	1.3%	-	-	-	-	No
AREL1	5.6%	4.0%	-	-	-	-	No
ARF4	-	2.7%	-	-	-	-	No
ARFGAP1	-	1.3%	-	-	-	-	No
ARFGAP3	5.6%	4.0%	-	-	-	-	No
ARFGEF1	16.7%	2.7%	-	-	-	-	No
ARFGEF2	-	5.3%	-	-	-	-	No
ARHGAP1	-	1.3%	-	-	-	-	No
ARHGAP10	-	4.0%	-	-	-	-	No
ARHGAP15	-	4.0%	-	-	-	-	No
ARHGAP17	5.6%	-	-	-	-	-	No
ARHGAP18	-	1.3%	-	-	-	-	No
ARHGAP20	11.1%	2.7%	-	0.04	-	-	No
ARHGAP21	-	4.0%	-	0.04	-	-	No
ARHGAP22	11.1%	1.3%	-	-	-	-	No
ARHGAP23	-	2.7%	-	-	-	-	No
ARHGAP24	-	4.0%	-	-	-	-	No
ARHGAP26	-	2.7%	-	0.04	-	-	No
ARHGAP27	-	4.0%	-	-	-	-	No
ARHGAP28	11.1%	1.3%	-	-	-	-	No
ARHGAP30	5.6%	1.3%	-	-	-	-	No
ARHGAP31	-	1.3%	-	-	-	-	No
ARHGAP32	-	2.7%	-	-	-	-	No
ARHGAP35	-	1.3%	-	0	-	-	No
ARHGAP36	-	1.3%	-	-	-	-	No
ARHGAP39	-	1.3%	-	-	-	-	No
ARHGAP4	-	2.7%	-	-	-	-	No
ARHGAP40	-	1.3%	-	-	-	-	No
ARHGAP42	-	1.3%	-	-	-	-	No
ARHGAP44	-	4.0%	-	0	-	-	No
ARHGAP5	-	2.7%	-	-	-	-	No
ARHGAP5	-	-	-	0.06	-	-	No
ARHGAP8	-	1.3%	-	-	-	-	No
ARHGDIB	-	1.3%	-	-	-	-	No
ARHGEF1	-	4.0%	-	-	-	-	No
ARHGEF10	5.6%	4.0%	-	-	-	-	No
ARHGEF10L	-	1.3%	-	-	-	-	No
ARHGEF11	5.6%	1.3%	-	-	-	-	No
ARHGEF12	5.6%	1.3%	-	-	-	-	No
ARHGEF15	-	2.7%	-	-	-	-	No
ARHGEF16	-	1.3%	-	-	-	-	No
ARHGEF17	5.6%	2.7%	-	-	-	-	No
ARHGEF18	-	2.7%	-	-	-	-	No
ARHGEF19	-	1.3%	-	-	-	-	No
ARHGEF2	-	2.7%	-	-	-	-	No
ARHGEF25	-	1.3%	-	-	-	-	No
ARHGEF26	-	1.3%	-	-	-	-	No
ARHGEF28	-	4.0%	-	-	-	-	No
ARHGEF28 (RGNEF)	-	-	-	0.06	-	-	No
ARHGEF38	-	1.3%	-	-	-	-	No
ARHGEF4	-	1.3%	-	-	-	-	No
ARHGEF40	-	2.7%	-	-	-	-	No
ARHGEF7	5.6%	1.3%	-	-	-	-	No
ARID1A	27.8%	16.0%	0.097561	0.12	-	-	Yes
ARID1B	11.1%	1.3%	-	0.02	-	-	No
ARID2	-	5.3%	-	0	-	-	No
ARID3A	5.6%	1.3%	-	-	-	-	No
ARID4A	16.7%	5.3%	-	-	-	-	No
ARID4B	5.6%	1.3%	-	-	-	-	No
ARID5B	-	2.7%	-	-	-	-	No
ARIH1	-	6.7%	-	-	-	-	No
ARIH2	-	1.3%	-	-	-	-	No
ARL10	5.6%	1.3%	-	-	-	-	No
ARL13A	-	1.3%	-	-	-	-	No
ARL13B	-	2.7%	-	-	-	-	No
ARL5B	-	1.3%	-	-	-	-	No
ARL6	-	1.3%	-	-	-	-	No
ARMC12	5.6%	1.3%	-	-	-	-	No
ARMC3	11.1%	4.0%	-	-	-	-	No
ARMC4	5.6%	2.7%	-	-	-	-	No
ARMC5	-	2.7%	-	-	-	-	No
ARMC8	-	1.3%	-	-	-	-	No
ARMC9	5.6%	2.7%	-	-	-	-	No
ARMCX1	5.6%	-	-	-	-	-	No
ARMCX3	-	2.7%	-	-	-	-	No
ARMCX5	-	1.3%	-	-	-	-	No
ARMH1	-	2.7%	-	-	-	-	No
ARMH3	-	1.3%	-	-	-	-	No
ARNT	5.6%	1.3%	-	-	-	-	No
ARNT2	-	2.7%	-	-	-	-	No
ARNTL2	-	1.3%	-	-	-	-	No
ARR3	-	2.7%	-	-	-	-	No
ARRB2	-	2.7%	-	-	-	-	No
ARRDC2	5.6%	-	-	-	-	-	No
ARRDC3	-	1.3%	-	-	-	-	No
ARRDC4	-	2.7%	-	-	-	-	No
ARRDC5	-	1.3%	-	-	-	-	No
ARSB	5.6%	2.7%	-	-	-	-	No
ARSF	-	1.3%	-	-	-	-	No
ARSG	-	1.3%	-	-	-	-	No
ARSH	-	1.3%	-	-	-	-	No
ARSI	-	1.3%	-	-	-	-	No
ARSJ	-	2.7%	-	-	-	-	No
ARSK	-	2.7%	-	-	-	-	No
ART1	-	1.3%	-	-	-	-	No
ART4	-	2.7%	-	-	-	-	No
ARV1	-	4.0%	-	-	-	-	No
ARVCF	5.6%	2.7%	-	-	-	-	No
ASAH2	-	1.3%	-	-	-	-	No
ASAP1	-	2.7%	-	-	-	-	No
ASAP2	5.6%	5.3%	-	-	-	-	No
ASAP3	5.6%	1.3%	-	-	-	-	No
ASB12	5.6%	1.3%	-	-	-	-	No
ASB14	-	1.3%	-	-	-	-	No
ASB18	-	4.0%	-	-	-	-	No
ASB2	-	1.3%	-	-	-	-	No
ASB5	-	1.3%	-	-	-	-	No
ASCC2	5.6%	-	-	-	-	-	No
ASCC3	-	9.3%	-	-	-	-	No
ASCL4	-	2.7%	-	-	-	-	No
ASF1B	-	1.3%	-	-	-	-	No
ASGR2	-	1.3%	-	-	-	-	No
ASH1L	11.1%	10.7%	-	-	-	-	No
ASH2L	-	1.3%	-	-	-	-	No
ASIC2	5.6%	5.3%	-	-	-	-	No
ASIC5	-	2.7%	-	-	-	-	No
ASL	-	4.0%	-	-	-	-	No
ASNA1	-	1.3%	-	-	-	-	No
ASNS	-	1.3%	-	-	-	-	No
ASNSD1	-	1.3%	-	-	-	-	No
ASPG	-	1.3%	-	-	-	-	No
ASPH	-	5.3%	-	-	-	-	No
ASPM	5.6%	8.0%	-	-	-	-	No
ASRGL1	-	1.3%	-	-	-	-	No
ASTE1	11.1%	4.0%	-	-	-	-	No
ASTL	-	1.3%	-	-	-	-	No
ASTN1	-	5.3%	-	-	-	-	No
ASTN2	-	1.3%	-	-	-	-	No
ASXL1	-	6.7%	-	-	-	-	No
ASXL2	-	4.0%	-	-	-	-	No
ASXL3	-	8.0%	-	-	-	-	No
ATAD2	5.6%	8.0%	-	-	-	-	No
ATAD2B	-	2.7%	-	-	-	-	No
ATAT1	-	1.3%	-	-	-	-	No
ATCAY	-	1.3%	-	-	-	-	No
ATE1	-	1.3%	-	-	-	-	No
ATF1	5.6%	1.3%	-	-	-	-	No
ATF2	5.6%	2.7%	-	-	-	-	No
ATF4	-	1.3%	-	-	-	-	No
ATF6	11.1%	-	-	-	-	-	No
ATF6B	5.6%	-	-	-	-	-	No
ATF7IP	-	5.3%	-	-	-	-	No
ATF7IP2	5.6%	1.3%	-	-	-	-	No
ATG12	-	5.3%	-	-	-	-	No
ATG13	-	2.7%	-	-	-	-	No
ATG16L2	-	1.3%	-	-	-	-	No
ATG2A	5.6%	2.7%	-	-	-	-	No
ATG2B	5.6%	10.7%	-	-	-	-	No
ATG3	-	5.3%	-	-	-	-	No
ATG4A	5.6%	1.3%	-	-	-	-	No
ATG7	5.6%	1.3%	-	-	-	-	No
ATIC	-	1.3%	-	-	-	-	No
ATL1	-	1.3%	-	-	-	-	No
ATL2	-	2.7%	-	-	-	-	No
ATM	5.6%	10.7%	-	-	0.0851064	-	Yes
ATMIN	-	1.3%	-	-	-	-	No
ATN1	-	1.3%	-	-	-	-	No
ATOH1	-	1.3%	-	-	-	-	No
ATP10A	-	5.3%	-	-	-	-	No
ATP10B	-	1.3%	-	-	-	-	No
ATP10D	5.6%	6.7%	-	-	-	-	No
ATP11A	-	1.3%	-	-	-	-	No
ATP11B	5.6%	-	-	-	-	-	No
ATP11C	-	10.7%	-	-	-	-	No
ATP12A	-	8.0%	-	-	-	-	No
ATP13A1	-	2.7%	-	-	-	-	No
ATP13A2	-	1.3%	-	-	-	-	No
ATP13A3	5.6%	10.7%	-	-	-	-	No
ATP13A4	5.6%	1.3%	-	-	-	-	No
ATP13A5	-	1.3%	-	-	-	-	No
ATP1A1	-	4.0%	-	-	-	-	No
ATP1A2	5.6%	5.3%	-	-	-	-	No
ATP1A3	-	1.3%	-	-	-	-	No
ATP1A4	-	4.0%	-	-	-	-	No
ATP1B4	5.6%	1.3%	-	-	-	-	No
ATP2A1	5.6%	4.0%	-	-	-	-	No
ATP2A2	-	2.7%	-	-	-	-	No
ATP2A3	5.6%	1.3%	-	-	-	-	No
ATP2B1	5.6%	4.0%	-	-	-	-	No
ATP2B2	-	1.3%	-	-	-	-	No
ATP2B3	-	4.0%	-	-	-	-	No
ATP2B4	5.6%	1.3%	-	-	-	-	No
ATP2C1	5.6%	2.7%	-	-	-	-	No
ATP4A	-	4.0%	-	-	-	-	No
ATP5F1A	-	5.3%	-	-	-	-	No
ATP5F1C	-	1.3%	-	-	-	-	No
ATP6V0A1	-	2.7%	-	-	-	-	No
ATP6V0A2	-	1.3%	-	-	-	-	No
ATP6V0A4	5.6%	1.3%	-	-	-	-	No
ATP6V0B	-	1.3%	-	-	-	-	No
ATP6V0D2	-	1.3%	-	-	-	-	No
ATP6V1E1	-	1.3%	-	-	-	-	No
ATP6V1H	5.6%	2.7%	-	-	-	-	No
ATP7A	-	4.0%	-	-	-	-	No
ATP7B	5.6%	6.7%	-	-	-	-	No
ATP8A1	5.6%	2.7%	-	-	-	-	No
ATP8A2	5.6%	1.3%	-	-	-	-	No
ATP8B1	11.1%	1.3%	-	-	-	-	No
ATP8B2	16.7%	5.3%	-	-	-	-	No
ATP8B3	-	2.7%	-	-	-	-	No
ATP8B4	5.6%	4.0%	-	-	-	-	No
ATP9A	-	1.3%	-	-	-	-	No
ATP9B	-	2.7%	-	-	-	-	No
ATPSCKMT	-	1.3%	-	-	-	-	No
ATR	-	8.0%	-	-	-	-	No
ATRAID	-	1.3%	-	-	-	-	No
ATRN	5.6%	2.7%	-	-	-	-	No
ATRNL1	5.6%	1.3%	-	-	-	-	No
ATRX	11.1%	4.0%	-	-	0.106383	-	No
ATXN1	-	1.3%	-	-	-	-	No
ATXN10	-	2.7%	-	-	-	-	No
ATXN1L	-	4.0%	-	-	-	-	No
ATXN2	5.6%	1.3%	-	-	-	-	No
ATXN2L	5.6%	-	-	-	-	-	No
ATXN3	-	4.0%	-	-	-	-	No
ATXN3L	-	1.3%	-	-	-	-	No
ATXN7	-	1.3%	-	-	-	-	No
ATXN7L1	-	4.0%	-	-	-	-	No
ATXN7L2	5.6%	2.7%	-	-	-	-	No
AURKA	-	1.3%	-	-	0.0638298	-	No
AURKB	5.6%	-	-	-	-	-	No
AUTS2	5.6%	9.3%	-	-	-	-	No
AVIL	-	4.0%	-	-	-	-	No
AVPR1A	5.6%	6.7%	-	-	-	-	No
AVPR1B	-	1.3%	-	-	-	-	No
AWAT1	-	2.7%	-	-	-	-	No
AXDND1	5.6%	5.3%	-	-	-	-	No
AXIN1	-	5.3%	-	-	-	-	No
AXIN2	5.6%	2.7%	-	-	-	0.0215827	No
AXL	5.6%	2.7%	-	-	-	-	No
AZGP1	-	1.3%	-	-	-	-	No
AZU1	-	1.3%	-	-	-	-	No
B2M	5.6%	1.3%	-	-	-	-	No
B3GALNT1	-	1.3%	-	-	-	-	No
B3GALNT2	-	1.3%	-	-	-	-	No
B3GALT5	-	1.3%	-	-	-	-	No
B3GAT1	-	2.7%	-	-	-	-	No
B3GAT2	-	4.0%	-	-	-	-	No
B3GNT4	5.6%	2.7%	-	-	-	-	No
B3GNT6	-	2.7%	-	-	-	-	No
B4GALNT1	-	5.3%	-	-	-	-	No
B4GALNT2	5.6%	-	-	-	-	-	No
B4GALNT3	-	4.0%	-	-	-	-	No
B4GALNT4	-	1.3%	-	-	-	-	No
B4GALT5	-	1.3%	-	-	-	-	No
BAAT	5.6%	1.3%	-	-	-	-	No
BABAM1	-	1.3%	-	-	-	-	No
BACH1	-	2.7%	-	-	-	-	No
BACH2	11.1%	1.3%	-	-	-	-	No
BAG1	-	1.3%	-	-	-	-	No
BAG2	-	2.7%	-	-	-	-	No
BAG3	11.1%	1.3%	-	-	-	-	No
BAG4	11.1%	1.3%	-	-	-	-	No
BAIAP2L1	-	1.3%	-	-	-	-	No
BAIAP3	-	1.3%	-	-	-	-	No
BANK1	-	1.3%	-	-	-	-	No
BAP1	-	1.3%	-	-	-	-	No
BARD1	-	4.0%	-	-	-	-	No
BARHL1	-	1.3%	-	-	-	-	No
BARHL2	5.6%	1.3%	-	-	-	-	No
BASP1	-	2.7%	-	-	-	-	No
BAZ1B	-	1.3%	-	-	-	-	No
BAZ2B	16.7%	5.3%	-	-	-	-	No
BBS12	-	1.3%	-	-	-	-	No
BBS7	-	4.0%	-	-	-	-	No
BBS9	-	2.7%	-	-	-	-	No
BBX	-	1.3%	-	-	-	-	No
BCAM	16.7%	1.3%	-	-	-	-	No
BCAN	-	2.7%	-	-	-	-	No
BCAP29	11.1%	2.7%	-	-	-	-	No
BCAR1	5.6%	1.3%	-	-	-	-	No
BCAR3	-	4.0%	-	-	-	-	No
BCAS1	-	1.3%	-	-	-	-	No
BCAT1	-	1.3%	-	-	-	-	No
BCAT2	-	1.3%	-	-	-	-	No
BCHE	-	2.7%	-	-	-	-	No
BCL10	-	1.3%	-	-	-	-	No
BCL11A	5.6%	2.7%	-	-	-	-	No
BCL11B	-	2.7%	-	-	-	-	No
BCL2L11	5.6%	-	-	-	-	-	No
BCL2L14	5.6%	-	-	-	-	-	No
BCL6	-	1.3%	-	-	-	-	No
BCL7B	-	2.7%	-	-	-	-	No
BCL7C	-	2.7%	-	-	-	-	No
BCL9	-	1.3%	-	-	-	-	No
BCL9L	-	5.3%	-	-	-	-	No
BCO2	-	1.3%	-	-	-	-	No
BCOR	-	2.7%	-	-	-	-	No
BCORL1	5.6%	4.0%	-	-	-	-	No
BCR	-	1.3%	-	-	-	-	No
BDKRB1	5.6%	1.3%	-	-	-	-	No
BDP1	16.7%	8.0%	-	-	-	-	No
BECN1	-	2.7%	-	-	-	-	No
BEGAIN	-	2.7%	-	-	-	-	No
BEND2	11.1%	5.3%	-	-	-	-	No
BEND3	-	4.0%	-	-	-	-	No
BEND4	-	1.3%	-	-	-	-	No
BEST1	5.6%	-	-	-	-	-	No
BEST3	-	1.3%	-	-	-	-	No
BEST4	-	4.0%	-	-	-	-	No
BEX1	-	1.3%	-	-	-	-	No
BEX4	-	1.3%	-	-	-	-	No
BEX5	-	1.3%	-	-	-	-	No
BGN	-	1.3%	-	-	-	-	No
BHLHB9	-	1.3%	-	-	-	-	No
BHLHE22	-	1.3%	-	-	-	-	No
BICC1	5.6%	1.3%	-	-	-	-	No
BICD1	-	4.0%	-	-	-	-	No
BICD2	-	2.7%	-	-	-	-	No
BICRA	-	1.3%	-	-	-	-	No
BICRAL	-	2.7%	-	-	-	-	No
BID	-	2.7%	-	-	-	-	No
BIN1	-	1.3%	-	-	-	-	No
BIN2	-	1.3%	-	-	-	-	No
BIRC3	5.6%	2.7%	-	-	-	-	No
BIRC6	-	13.3%	-	-	-	-	No
BIVM	5.6%	1.3%	-	-	-	-	No
BLM	5.6%	2.7%	-	-	-	-	No
BLNK	-	1.3%	-	-	-	-	No
BLVRB	5.6%	-	-	-	-	-	No
BLZF1	-	1.3%	-	-	-	-	No
BMP1	-	4.0%	-	-	-	-	No
BMP10	-	4.0%	-	-	-	-	No
BMP15	-	4.0%	-	-	-	-	No
BMP3	-	1.3%	-	-	-	-	No
BMP6	-	2.7%	-	-	-	-	No
BMPER	-	1.3%	-	-	-	-	No
BMPR1A	5.6%	-	-	-	-	-	No
BMPR2	5.6%	10.7%	-	-	-	-	No
BMS1	5.6%	-	-	-	-	-	No
BMT2	5.6%	-	-	-	-	-	No
BNC1	5.6%	2.7%	-	-	-	-	No
BNIP2	-	1.3%	-	-	-	-	No
BNIP3	-	2.7%	0.0243902	-	-	-	No
BNIP5	5.6%	-	-	-	-	-	No
BOC	-	2.7%	-	-	-	-	No
BOD1L1	-	8.0%	-	-	-	-	No
BOP1	-	1.3%	-	-	-	-	No
BORA	5.6%	1.3%	-	-	-	-	No
BPIFA2	-	2.7%	-	-	-	-	No
BPIFB1	-	2.7%	-	-	-	-	No
BPIFB2	-	5.3%	-	-	-	-	No
BPNT1	5.6%	2.7%	-	-	-	-	No
BPTF	5.6%	4.0%	-	-	-	-	No
BRAF	-	-	-	-	0.04	-	No
BRAP	-	2.7%	-	-	-	-	No
BRCA1	11.1%	4.0%	-	-	-	-	No
BRCA2	16.7%	6.7%	-	-	0.0425532	0.0935252	Yes
BRD1	-	2.7%	-	-	-	-	No
BRD2	5.6%	1.3%	-	-	-	-	No
BRD3	5.6%	4.0%	-	-	-	-	No
BRD4	-	2.7%	-	-	-	-	No
BRD7	-	1.3%	-	-	-	-	No
BRD8	11.1%	10.7%	-	-	-	-	No
BRDT	5.6%	1.3%	-	-	-	-	No
BRICD5	-	1.3%	-	-	-	-	No
BRINP1	11.1%	5.3%	-	-	-	-	No
BRINP2	5.6%	2.7%	-	-	-	-	No
BRINP3	-	8.0%	-	-	-	-	No
BRPF1	11.1%	-	-	-	-	-	No
BRPF3	11.1%	1.3%	-	-	-	-	No
BRSK1	5.6%	4.0%	-	-	-	-	No
BRWD1	5.6%	5.3%	-	-	-	-	No
BRWD3	11.1%	5.3%	-	-	-	-	No
BSG	-	5.3%	-	-	-	-	No
BSN	-	6.7%	-	-	-	-	No
BSND	5.6%	-	-	-	-	-	No
BSPH1	-	2.7%	-	-	-	-	No
BSPRY	-	1.3%	-	-	-	-	No
BST2	-	1.3%	-	-	-	-	No
BSX	-	1.3%	-	-	-	-	No
BTAF1	5.6%	1.3%	-	-	-	-	No
BTBD1	5.6%	2.7%	-	-	-	-	No
BTBD10	5.6%	-	-	-	-	-	No
BTBD11	5.6%	2.7%	-	-	-	-	No
BTBD17	-	2.7%	-	-	-	-	No
BTBD18	-	2.7%	-	-	-	-	No
BTBD7	-	2.7%	-	-	-	-	No
BTBD8	-	2.7%	-	-	-	-	No
BTBD9	-	1.3%	-	-	-	-	No
BTD	-	1.3%	-	-	-	-	No
BTK	-	1.3%	-	-	-	-	No
BTN2A2	5.6%	1.3%	-	-	-	-	No
BTN3A1	-	2.7%	-	-	-	-	No
BTN3A3	-	2.7%	-	-	-	-	No
BTNL3	-	1.3%	-	-	-	-	No
BTNL9	-	1.3%	-	-	-	-	No
BTRC	-	4.0%	-	-	-	-	No
BUB1	-	4.0%	-	-	-	-	No
BUB1B	-	1.3%	-	-	-	-	No
BUB3	-	1.3%	-	-	-	-	No
BUD13	-	4.0%	-	-	-	-	No
BVES	-	1.3%	-	-	-	-	No
BZW2	5.6%	1.3%	-	-	-	-	No
C10ORF12	5.6%	1.3%	-	-	-	-	No
C10ORF126	-	1.3%	-	-	-	-	No
C10ORF67	-	1.3%	-	-	-	-	No
C10ORF71	-	6.7%	-	-	-	-	No
C10ORF90	-	2.7%	-	-	-	-	No
C10ORF99	-	1.3%	-	-	-	-	No
C11ORF24	-	1.3%	-	-	-	-	No
C11ORF40	5.6%	-	-	-	-	-	No
C11ORF49	5.6%	-	-	-	-	-	No
C11ORF54	5.6%	5.3%	-	-	-	-	No
C11ORF87	-	1.3%	-	-	-	-	No
C12ORF29	-	1.3%	-	-	-	-	No
C12ORF4	-	1.3%	-	-	-	-	No
C12ORF40	-	1.3%	-	-	-	-	No
C12ORF56	-	1.3%	-	-	-	-	No
C12ORF65	5.6%	1.3%	-	-	-	-	No
C14ORF177	-	1.3%	-	-	-	-	No
C14ORF178	-	1.3%	-	-	-	-	No
C14ORF180	-	1.3%	-	-	-	-	No
C14ORF39	-	5.3%	-	-	-	-	No
C14ORF93	-	2.7%	-	-	-	-	No
C15ORF39	5.6%	-	-	-	-	-	No
C15ORF40	-	1.3%	-	-	-	-	No
C16ORF58	-	2.7%	-	-	-	-	No
C16ORF70	-	4.0%	-	-	-	-	No
C16ORF71	-	4.0%	-	-	-	-	No
C16ORF89	-	1.3%	-	-	-	-	No
C16ORF95	-	1.3%	-	-	-	-	No
C16ORF96	-	5.3%	-	-	-	-	No
C17ORF53	-	1.3%	-	-	-	-	No
C17ORF80	5.6%	-	-	-	-	-	No
C18ORF21	5.6%	1.3%	-	-	-	-	No
C18ORF54	-	1.3%	-	-	-	-	No
C18ORF63	-	1.3%	-	-	-	-	No
C19ORF44	-	2.7%	-	-	-	-	No
C19ORF47	-	2.7%	-	-	-	-	No
C19ORF48	-	1.3%	-	-	-	-	No
C1ORF146	-	1.3%	-	-	-	-	No
C1ORF159	-	1.3%	-	-	-	-	No
C1ORF35	-	1.3%	-	-	-	-	No
C1ORF56	-	1.3%	-	-	-	-	No
C1ORF68	-	1.3%	-	-	-	-	No
C1ORF87	5.6%	1.3%	-	-	-	-	No
C1ORF94	-	1.3%	-	-	-	-	No
C1QB	-	2.7%	-	-	-	-	No
C1QL2	-	2.7%	-	-	-	-	No
C1QTNF2	-	2.7%	-	-	-	-	No
C1QTNF3	-	1.3%	-	-	-	-	No
C1QTNF5	-	1.3%	-	-	-	-	No
C1QTNF6	11.1%	-	-	-	-	-	No
C1QTNF7	-	1.3%	-	-	-	-	No
C1S	-	4.0%	-	-	-	-	No
C20ORF173	-	1.3%	-	-	-	-	No
C20ORF194	-	4.0%	-	-	-	-	No
C20ORF85	-	1.3%	-	-	-	-	No
C21ORF58	5.6%	-	-	-	-	-	No
C22ORF24	-	2.7%	-	-	-	-	No
C22ORF42	-	1.3%	-	-	-	-	No
C2CD3	11.1%	2.7%	-	-	-	-	No
C2CD4B	-	1.3%	-	-	-	-	No
C2CD6	11.1%	1.3%	-	-	-	-	No
C2ORF16	-	8.0%	-	-	-	-	No
C2ORF42	-	4.0%	-	-	-	-	No
C2ORF49	-	1.3%	-	-	-	-	No
C2ORF70	5.6%	-	-	-	-	-	No
C2ORF74	-	2.7%	-	-	-	-	No
C2ORF76	-	2.7%	-	-	-	-	No
C2ORF78	-	4.0%	-	-	-	-	No
C3	5.6%	2.7%	-	-	-	-	No
C3ORF20	5.6%	1.3%	-	-	-	-	No
C3ORF33	-	2.7%	-	-	-	-	No
C3ORF38	-	2.7%	-	-	-	-	No
C3ORF56	-	1.3%	-	-	-	-	No
C3ORF67	-	2.7%	-	-	-	-	No
C4BPA	5.6%	-	-	-	-	-	No
C4ORF19	-	1.3%	-	-	-	-	No
C4ORF46	-	2.7%	-	-	-	-	No
C4ORF48	-	1.3%	-	-	-	-	No
C4ORF50	-	1.3%	-	-	-	-	No
C5	-	2.7%	-	-	-	-	No
C5ORF22	-	1.3%	-	-	-	-	No
C5ORF34	5.6%	1.3%	-	-	-	-	No
C5ORF49	-	1.3%	-	-	-	-	No
C6	-	2.7%	-	-	-	-	No
C6ORF132	-	1.3%	-	-	-	-	No
C6ORF58	-	1.3%	-	-	-	-	No
C6ORF62	-	1.3%	-	-	-	-	No
C7ORF25	-	2.7%	-	-	-	-	No
C7ORF57	-	4.0%	-	-	-	-	No
C7ORF66	-	1.3%	-	-	-	-	No
C8A	-	1.3%	-	-	-	-	No
C8B	-	1.3%	-	-	-	-	No
C8ORF31	-	2.7%	-	-	-	-	No
C8ORF34	-	4.0%	-	-	-	-	No
C8ORF74	-	2.7%	-	-	-	-	No
C9	-	1.3%	-	-	-	-	No
C9ORF131	5.6%	1.3%	-	-	-	-	No
C9ORF24	-	1.3%	-	-	-	-	No
C9ORF64	-	2.7%	-	-	-	-	No
CA1	-	1.3%	-	-	-	-	No
CA10	-	2.7%	-	-	-	-	No
CA2	5.6%	-	-	-	-	-	No
CA3	-	2.7%	-	-	-	-	No
CA6	-	1.3%	-	-	-	-	No
CA7	-	1.3%	-	-	-	-	No
CA8	-	1.3%	-	-	-	-	No
CABIN1	5.6%	1.3%	-	-	-	-	No
CABLES2	-	1.3%	-	-	-	-	No
CABS1	5.6%	-	-	-	-	-	No
CACHD1	5.6%	2.7%	-	-	-	-	No
CACNA1A	-	4.0%	-	-	-	-	No
CACNA1B	-	5.3%	-	-	-	-	No
CACNA1C	-	6.7%	-	-	-	-	No
CACNA1D	-	4.0%	-	-	-	-	No
CACNA1E	-	5.3%	-	-	-	-	No
CACNA1F	-	4.0%	-	-	-	-	No
CACNA1G	-	5.3%	-	-	-	-	No
CACNA1H	-	8.0%	-	-	-	-	No
CACNA1I	-	4.0%	-	-	-	-	No
CACNA1S	5.6%	1.3%	-	-	-	-	No
CACNA2D1	-	8.0%	-	-	-	-	No
CACNA2D2	5.6%	-	-	-	-	-	No
CACNA2D3	-	2.7%	-	-	-	-	No
CACNA2D4	-	1.3%	-	-	-	-	No
CACNB1	-	1.3%	-	-	-	-	No
CACNB2	11.1%	5.3%	-	-	-	-	No
CACNB4	-	2.7%	-	-	-	-	No
CACNG3	5.6%	1.3%	-	-	-	-	No
CACNG4	-	1.3%	-	-	-	-	No
CACTIN	-	2.7%	-	-	-	-	No
CACYBP	5.6%	2.7%	-	-	-	-	No
CAD	11.1%	2.7%	-	-	-	-	No
CADM2	-	2.7%	-	-	-	-	No
CADM3	5.6%	2.7%	-	-	-	-	No
CADPS	5.6%	-	-	-	-	-	No
CADPS2	-	1.3%	-	-	-	-	No
CALCRL	-	2.7%	-	-	-	-	No
CALD1	11.1%	2.7%	-	-	-	-	No
CALHM1	-	2.7%	-	-	-	-	No
CALHM6	-	1.3%	-	-	-	-	No
CALML4	5.6%	1.3%	-	-	-	-	No
CALN1	-	4.0%	-	-	-	-	No
CALR3	-	1.3%	-	-	-	-	No
CAMK1G	-	1.3%	-	-	-	-	No
CAMK2A	-	1.3%	-	-	-	-	No
CAMK2B	-	4.0%	-	-	-	-	No
CAMKV	5.6%	2.7%	-	-	-	-	No
CAMSAP1	-	5.3%	-	-	-	-	No
CAMSAP2	5.6%	2.7%	-	-	-	-	No
CAMSAP3	-	4.0%	-	-	-	-	No
CAMTA1	11.1%	2.7%	-	-	-	-	No
CAMTA2	11.1%	4.0%	-	-	-	-	No
CAND1	5.6%	1.3%	-	-	-	-	No
CAND2	11.1%	5.3%	-	-	-	-	No
CANT1	-	1.3%	-	-	-	-	No
CAP1	-	1.3%	-	-	-	-	No
CAP2	5.6%	-	-	-	-	-	No
CAPN11	-	2.7%	-	-	-	-	No
CAPN12	5.6%	2.7%	-	-	-	-	No
CAPN13	-	2.7%	-	-	-	-	No
CAPN14	-	1.3%	-	-	-	-	No
CAPN2	-	1.3%	-	-	-	-	No
CAPN3	5.6%	5.3%	-	-	-	-	No
CAPN6	-	1.3%	-	-	-	-	No
CAPN7	5.6%	-	-	-	-	-	No
CAPN9	11.1%	5.3%	-	-	-	-	No
CAPRIN1	-	1.3%	-	-	-	-	No
CAPRIN2	-	1.3%	-	-	-	-	No
CAPS2	-	2.7%	-	-	-	-	No
CAPSL	-	1.3%	-	-	-	-	No
CAPZA3	-	1.3%	-	-	-	-	No
CARD11	-	2.7%	-	-	-	-	No
CARD14	5.6%	-	-	-	-	-	No
CARD16	5.6%	-	-	-	-	-	No
CARD6	5.6%	-	-	-	-	-	No
CARD9	-	1.3%	-	-	-	-	No
CARHSP1	-	1.3%	-	-	-	-	No
CARM1	5.6%	-	-	-	-	-	No
CARNMT1	5.6%	-	-	-	-	-	No
CARNS1	-	2.7%	-	-	-	-	No
CARS	5.6%	-	-	-	-	-	No
CARS2	-	1.3%	-	-	-	-	No
CASD1	5.6%	1.3%	-	-	-	-	No
CASK	-	2.7%	-	-	-	-	No
CASP1	-	1.3%	-	-	-	-	No
CASP10	-	2.7%	-	-	-	-	No
CASP12	-	1.3%	-	-	-	-	No
CASP14	-	2.7%	-	-	-	-	No
CASP2	5.6%	-	-	-	-	-	No
CASP3	-	1.3%	-	-	-	-	No
CASP4	-	1.3%	-	-	-	-	No
CASP5	-	5.3%	-	-	-	-	No
CASP6	-	1.3%	-	-	-	-	No
CASP8	-	2.7%	-	-	-	-	No
CASQ2	-	4.0%	-	-	-	-	No
CASR	5.6%	1.3%	-	-	-	-	No
CASS4	5.6%	2.7%	-	-	-	-	No
CAST	-	2.7%	-	-	-	-	No
CASZ1	-	2.7%	-	-	-	-	No
CATSPER1	5.6%	1.3%	-	-	-	-	No
CATSPER3	-	1.3%	-	-	-	-	No
CATSPERB	-	1.3%	-	-	-	-	No
CATSPERD	5.6%	1.3%	-	-	-	-	No
CATSPERE	-	2.7%	-	-	-	-	No
CATSPERG	-	4.0%	-	-	-	-	No
CAVIN4	-	1.3%	-	-	-	-	No
CBFA2T3	-	4.0%	-	-	-	-	No
CBLIF	5.6%	1.3%	-	-	-	-	No
CBLL1	5.6%	2.7%	-	-	-	-	No
CBLL2	-	2.7%	-	-	-	-	No
CBLN2	-	1.3%	-	-	-	-	No
CBLN4	5.6%	1.3%	-	-	-	-	No
CBR1	-	1.3%	-	-	-	-	No
CBS	-	1.3%	-	-	-	-	No
CBX6	5.6%	-	-	-	-	-	No
CC2D1A	5.6%	1.3%	-	-	-	-	No
CC2D1B	5.6%	2.7%	-	-	-	-	No
CC2D2A	-	1.3%	-	-	-	-	No
CC2D2B	-	1.3%	-	-	-	-	No
CCAR1	-	4.0%	-	-	-	-	No
CCAR2	11.1%	-	-	-	-	-	No
CCBE1	-	1.3%	-	-	-	-	No
CCDC102B	-	4.0%	-	-	-	-	No
CCDC105	-	2.7%	-	-	-	-	No
CCDC110	-	1.3%	-	-	-	-	No
CCDC112	-	5.3%	-	-	-	-	No
CCDC114	5.6%	2.7%	-	-	-	-	No
CCDC115	-	1.3%	-	-	-	-	No
CCDC116	5.6%	1.3%	-	-	-	-	No
CCDC120	-	2.7%	-	-	-	-	No
CCDC122	-	1.3%	-	-	-	-	No
CCDC130	11.1%	2.7%	-	-	-	-	No
CCDC134	-	1.3%	-	-	-	-	No
CCDC137	-	1.3%	-	-	-	-	No
CCDC138	-	1.3%	-	-	-	-	No
CCDC14	-	5.3%	-	-	-	-	No
CCDC141	-	5.3%	-	-	-	-	No
CCDC146	11.1%	2.7%	-	-	-	-	No
CCDC148	-	2.7%	-	-	-	-	No
CCDC149	-	1.3%	-	-	-	-	No
CCDC15	-	5.3%	-	-	-	-	No
CCDC150	-	2.7%	-	-	-	-	No
CCDC151	-	1.3%	-	-	-	-	No
CCDC155	-	4.0%	-	-	-	-	No
CCDC158	-	13.3%	-	-	-	-	No
CCDC160	-	4.0%	-	-	-	-	No
CCDC168	-	5.3%	-	-	-	-	No
CCDC17	-	1.3%	-	-	-	-	No
CCDC170	-	1.3%	-	-	-	-	No
CCDC171	-	1.3%	-	-	-	-	No
CCDC172	-	4.0%	-	-	-	-	No
CCDC174	5.6%	2.7%	-	-	-	-	No
CCDC175	-	4.0%	-	-	-	-	No
CCDC178	11.1%	5.3%	-	-	-	-	No
CCDC18	5.6%	8.0%	-	-	-	-	No
CCDC180	11.1%	5.3%	-	-	-	-	No
CCDC181	5.6%	4.0%	-	-	-	-	No
CCDC191	11.1%	-	-	-	-	-	No
CCDC28A	5.6%	5.3%	-	-	-	-	No
CCDC33	11.1%	1.3%	-	-	-	-	No
CCDC34	-	1.3%	-	-	-	-	No
CCDC38	5.6%	1.3%	-	-	-	-	No
CCDC39	-	4.0%	-	-	-	-	No
CCDC40	5.6%	2.7%	-	-	-	-	No
CCDC43	-	1.3%	-	-	-	-	No
CCDC47	-	8.0%	-	-	-	-	No
CCDC57	-	2.7%	-	-	-	-	No
CCDC61	-	1.3%	-	-	-	-	No
CCDC63	5.6%	2.7%	-	-	-	-	No
CCDC66	5.6%	2.7%	-	-	-	-	No
CCDC69	-	1.3%	-	-	-	-	No
CCDC7	11.1%	2.7%	-	-	-	-	No
CCDC73	16.7%	4.0%	-	-	-	-	No
CCDC78	-	1.3%	-	-	-	-	No
CCDC8	-	1.3%	-	-	-	-	No
CCDC80	-	4.0%	-	-	-	-	No
CCDC81	-	1.3%	-	-	-	-	No
CCDC83	5.6%	-	-	-	-	-	No
CCDC85A	-	4.0%	-	-	-	-	No
CCDC87	-	1.3%	-	-	-	-	No
CCDC88A	-	1.3%	-	-	-	-	No
CCDC88C	-	2.7%	-	-	-	-	No
CCDC89	-	2.7%	-	-	-	-	No
CCDC92	-	1.3%	-	-	-	-	No
CCDC93	-	2.7%	-	-	-	-	No
CCDC96	-	1.3%	-	-	-	-	No
CCDC9B	-	1.3%	-	-	-	-	No
CCER1	-	1.3%	-	-	-	-	No
CCIN	-	1.3%	-	-	-	-	No
CCKAR	-	2.7%	-	-	-	-	No
CCKBR	5.6%	1.3%	-	-	-	-	No
CCL20	-	1.3%	-	-	-	-	No
CCL7	5.6%	1.3%	-	-	-	-	No
CCM2L	-	2.7%	-	-	-	-	No
CCN4	-	4.0%	-	-	-	-	No
CCN5	-	1.3%	-	-	-	-	No
CCN6	-	1.3%	-	-	-	-	No
CCNA1	-	4.0%	-	-	-	-	No
CCNB3	-	1.3%	-	-	-	-	No
CCND1	-	-	0.0243902	-	-	-	No
CCND2	-	4.0%	-	-	-	-	No
CCNE1	-	-	0.219512	-	-	-	No
CCNE2	-	2.7%	-	-	-	-	No
CCNF	-	1.3%	-	-	-	-	No
CCNJL	-	1.3%	-	-	-	-	No
CCNK	-	1.3%	-	-	-	-	No
CCNL1	-	1.3%	-	-	-	-	No
CCNL2	-	2.7%	-	-	-	-	No
CCNT1	-	2.7%	-	-	-	-	No
CCNT2	-	1.3%	-	-	-	-	No
CCP110	-	1.3%	-	-	-	-	No
CCPG1	16.7%	-	-	-	-	-	No
CCR3	5.6%	4.0%	-	-	-	-	No
CCR6	-	1.3%	-	-	-	-	No
CCR7	5.6%	1.3%	-	-	-	-	No
CCR9	-	1.3%	-	-	-	-	No
CCT2	5.6%	-	-	-	-	-	No
CCT3	5.6%	1.3%	-	-	-	-	No
CCT5	-	2.7%	-	-	-	-	No
CCT6A	11.1%	-	-	-	-	-	No
CCT6B	-	1.3%	-	-	-	-	No
CCT7	-	4.0%	-	-	-	-	No
CCT8	5.6%	-	-	-	-	-	No
CCT8L2	5.6%	1.3%	-	-	-	-	No
CD109	5.6%	2.7%	-	-	-	-	No
CD14	-	1.3%	-	-	-	-	No
CD163	5.6%	4.0%	-	-	-	-	No
CD163L1	-	6.7%	-	-	-	-	No
CD180	-	1.3%	-	-	-	-	No
CD19	5.6%	-	-	-	-	-	No
CD1A	-	2.7%	-	-	-	-	No
CD1C	-	2.7%	-	-	-	-	No
CD1E	-	1.3%	-	-	-	-	No
CD2	-	2.7%	-	-	-	-	No
CD200R1	5.6%	1.3%	-	-	-	-	No
CD200R1L	-	1.3%	-	-	-	-	No
CD22	-	1.3%	-	-	-	-	No
CD247	-	1.3%	-	-	-	-	No
CD248	5.6%	1.3%	-	-	-	-	No
CD274	-	1.3%	-	-	-	-	No
CD2AP	-	1.3%	-	-	-	-	No
CD300C	-	1.3%	-	-	-	-	No
CD300LB	-	2.7%	-	-	-	-	No
CD302	-	1.3%	-	-	-	-	No
CD320	-	2.7%	-	-	-	-	No
CD33	-	1.3%	-	-	-	-	No
CD34	-	1.3%	-	-	-	-	No
CD36	-	1.3%	-	-	-	-	No
CD3EAP	-	1.3%	-	-	-	-	No
CD3G	5.6%	5.3%	-	-	-	-	No
CD4	-	1.3%	-	-	-	-	No
CD46	-	1.3%	-	-	-	-	No
CD5	-	1.3%	-	-	-	-	No
CD53	-	1.3%	-	-	-	-	No
CD55	5.6%	1.3%	-	-	-	-	No
CD58	11.1%	5.3%	-	-	-	-	No
CD5L	-	2.7%	-	-	-	-	No
CD72	-	1.3%	-	-	-	-	No
CD80	5.6%	-	-	-	-	-	No
CD84	5.6%	2.7%	-	-	-	-	No
CD86	-	1.3%	-	-	-	-	No
CD93	5.6%	1.3%	-	-	-	-	No
CDAN1	5.6%	8.0%	-	-	-	-	No
CDC14A	5.6%	2.7%	-	-	-	-	No
CDC14B	-	1.3%	-	-	-	-	No
CDC16	-	4.0%	-	-	-	-	No
CDC20	-	1.3%	-	-	-	-	No
CDC23	-	2.7%	-	-	-	-	No
CDC25A	-	1.3%	-	-	-	-	No
CDC25C	-	2.7%	-	-	-	-	No
CDC27	-	1.3%	-	-	-	-	No
CDC42	-	-	-	0.02	-	-	No
CDC42BPA	-	6.7%	-	-	-	-	No
CDC42BPB	-	2.7%	-	-	-	-	No
CDC42BPG	-	1.3%	-	-	-	-	No
CDC45	5.6%	1.3%	-	-	-	-	No
CDC5L	11.1%	-	-	-	-	-	No
CDC6	5.6%	1.3%	-	-	-	-	No
CDC7	-	6.7%	-	-	-	-	No
CDCA7	-	4.0%	-	-	-	-	No
CDCA7L	-	1.3%	-	-	-	-	No
CDCP1	-	2.7%	-	-	-	-	No
CDH1	5.6%	9.3%	0.0243902	0.02	0.0425532	0.0359712	No
CDH10	5.6%	5.3%	-	-	-	-	No
CDH11	5.6%	5.3%	-	-	-	-	No
CDH12	5.6%	2.7%	-	-	-	-	No
CDH13	-	5.3%	-	-	-	-	No
CDH17	-	1.3%	-	-	-	-	No
CDH18	11.1%	5.3%	-	-	-	-	No
CDH19	-	4.0%	-	-	-	-	No
CDH2	5.6%	4.0%	-	-	-	-	No
CDH20	5.6%	5.3%	-	-	-	-	No
CDH22	-	2.7%	-	-	-	-	No
CDH23	-	8.0%	-	-	-	-	No
CDH24	5.6%	1.3%	-	-	-	-	No
CDH26	5.6%	8.0%	-	-	-	-	No
CDH3	-	2.7%	-	-	-	-	No
CDH4	11.1%	6.7%	-	-	-	-	No
CDH5	-	1.3%	-	-	-	-	No
CDH6	-	4.0%	-	-	-	-	No
CDH7	-	4.0%	-	-	-	-	No
CDH8	-	2.7%	-	-	-	-	No
CDH9	-	5.3%	-	-	-	-	No
CDHR1	5.6%	-	-	-	-	-	No
CDHR2	-	4.0%	-	-	-	-	No
CDHR3	-	4.0%	-	-	-	-	No
CDIPT	-	1.3%	-	-	-	-	No
CDK12	5.6%	5.3%	-	-	-	-	No
CDK13	5.6%	2.7%	-	-	-	-	No
CDK14	5.6%	5.3%	-	-	-	-	No
CDK15	-	1.3%	-	-	-	-	No
CDK16	-	2.7%	-	-	-	-	No
CDK2	-	1.3%	-	-	-	-	No
CDK20	-	4.0%	-	-	-	-	No
CDK5R1	-	2.7%	-	-	-	-	No
CDK6	-	1.3%	0.0731707	-	-	-	No
CDK7	-	1.3%	-	-	-	-	No
CDKAL1	-	1.3%	-	-	-	-	No
CDKL3	-	1.3%	-	-	-	-	No
CDKL5	-	2.7%	-	-	-	-	No
CDKN1C	-	1.3%	-	-	-	-	No
CDKN2A	-	2.7%	0.146341	-	-	-	No
CDNF	-	2.7%	-	-	-	-	No
CDON	-	2.7%	-	-	-	-	No
CDR1	5.6%	1.3%	-	-	-	-	No
CDR2	5.6%	-	-	-	-	-	No
CDR2L	-	1.3%	-	-	-	-	No
CDV3	5.6%	-	-	-	-	-	No
CDX4	-	4.0%	-	-	-	-	No
CDYL	-	1.3%	-	-	-	-	No
CEACAM1	-	1.3%	-	-	-	-	No
CEACAM21	-	1.3%	-	-	-	-	No
CEACAM4	-	1.3%	-	-	-	-	No
CEACAM7	-	1.3%	-	-	-	-	No
CEBPE	-	1.3%	-	-	-	-	No
CEBPZ	-	5.3%	-	-	-	-	No
CECR2	-	2.7%	-	-	-	-	No
CELA2B	-	1.3%	-	-	-	-	No
CELF4	-	4.0%	-	-	-	-	No
CELF5	-	1.3%	-	-	-	-	No
CELF6	5.6%	-	-	-	-	-	No
CELSR1	5.6%	4.0%	-	-	-	-	No
CELSR2	5.6%	2.7%	-	-	-	-	No
CELSR3	-	5.3%	-	-	-	-	No
CEMIP2	-	2.7%	-	-	-	-	No
CENPC	-	1.3%	-	-	-	-	No
CENPE	-	2.7%	-	-	-	-	No
CENPF	-	2.7%	-	-	-	-	No
CENPI	-	4.0%	-	-	-	-	No
CENPJ	-	2.7%	-	-	-	-	No
CENPL	5.6%	1.3%	-	-	-	-	No
CEP104	5.6%	4.0%	-	-	-	-	No
CEP112	-	1.3%	-	-	-	-	No
CEP135	11.1%	2.7%	-	-	-	-	No
CEP152	5.6%	4.0%	-	-	-	-	No
CEP164	-	5.3%	-	-	-	-	No
CEP170B	-	4.0%	-	-	-	-	No
CEP192	5.6%	2.7%	-	-	-	-	No
CEP250	-	2.7%	-	-	-	-	No
CEP290	-	12.0%	-	-	-	-	No
CEP350	-	4.0%	-	-	-	-	No
CEP41	-	1.3%	-	-	-	-	No
CEP57	-	1.3%	-	-	-	-	No
CEP57L1	-	1.3%	-	-	-	-	No
CEP63	5.6%	1.3%	-	-	-	-	No
CEP68	5.6%	5.3%	-	-	-	-	No
CEP78	-	1.3%	-	-	-	-	No
CEP85	-	1.3%	-	-	-	-	No
CEP97	-	4.0%	-	-	-	-	No
CER1	5.6%	-	-	-	-	-	No
CERK	-	1.3%	-	-	-	-	No
CERKL	-	2.7%	-	-	-	-	No
CES1	-	1.3%	-	-	-	-	No
CES2	5.6%	1.3%	-	-	-	-	No
CES3	-	1.3%	-	-	-	-	No
CETN1	-	1.3%	-	-	-	-	No
CETN3	-	1.3%	-	-	-	-	No
CFAP126	5.6%	1.3%	-	-	-	-	No
CFAP20	5.6%	-	-	-	-	-	No
CFAP298	-	1.3%	-	-	-	-	No
CFAP299	5.6%	-	-	-	-	-	No
CFAP300	11.1%	-	-	-	-	-	No
CFAP410	-	1.3%	-	-	-	-	No
CFAP46	5.6%	-	-	-	-	-	No
CFAP47	5.6%	-	-	-	-	-	No
CFAP52	-	1.3%	-	-	-	-	No
CFAP54	5.6%	-	-	-	-	-	No
CFAP61	16.7%	-	-	-	-	-	No
CFAP65	5.6%	1.3%	-	-	-	-	No
CFH	5.6%	5.3%	-	-	-	-	No
CFHR3	5.6%	1.3%	-	-	-	-	No
CFHR4	-	1.3%	-	-	-	-	No
CFHR5	-	2.7%	-	-	-	-	No
CFI	-	4.0%	-	-	-	-	No
CFTR	11.1%	1.3%	-	-	-	-	No
CGA	-	2.7%	-	-	-	-	No
CGN	5.6%	1.3%	-	-	-	-	No
CGNL1	-	4.0%	-	-	-	-	No
CHAD	5.6%	1.3%	-	-	-	-	No
CHAF1A	-	2.7%	-	-	-	-	No
CHAMP1	5.6%	2.7%	-	-	-	-	No
CHAT	5.6%	1.3%	-	-	-	-	No
CHD1	11.1%	8.0%	-	-	-	-	No
CHD1L	-	1.3%	-	-	-	-	No
CHD2	-	10.7%	-	-	-	-	No
CHD3	11.1%	2.7%	-	-	-	-	No
CHD4	5.6%	2.7%	-	-	-	-	No
CHD5	5.6%	6.7%	-	-	-	-	No
CHD6	5.6%	4.0%	-	-	-	-	No
CHD7	-	4.0%	-	-	-	-	No
CHD8	-	4.0%	-	-	-	-	No
CHD9	-	4.0%	-	-	-	-	No
CHDH	5.6%	1.3%	-	-	-	-	No
CHEK1	-	2.7%	-	-	-	-	No
CHEK2	-	1.3%	-	-	-	-	No
CHERP	-	2.7%	-	-	-	-	No
CHGB	-	2.7%	-	-	-	-	No
CHI3L1	-	1.3%	-	-	-	-	No
CHIA	11.1%	-	-	-	-	-	No
CHID1	-	1.3%	-	-	-	-	No
CHIT1	5.6%	1.3%	-	-	-	-	No
CHKA	11.1%	1.3%	-	-	-	-	No
CHL1	-	4.0%	-	-	-	-	No
CHM	-	5.3%	-	-	-	-	No
CHML	-	1.3%	-	-	-	-	No
CHN1	-	4.0%	-	-	-	-	No
CHN2	-	1.3%	-	-	-	-	No
CHODL	-	2.7%	-	-	-	-	No
CHPT1	5.6%	-	-	-	-	-	No
CHRD	5.6%	6.7%	-	-	-	-	No
CHRDL1	5.6%	1.3%	-	-	-	-	No
CHRDL2	-	1.3%	-	-	-	-	No
CHRM1	-	1.3%	-	-	-	-	No
CHRM2	11.1%	4.0%	-	-	-	-	No
CHRM3	11.1%	4.0%	-	-	-	-	No
CHRM4	-	2.7%	-	-	-	-	No
CHRM5	-	1.3%	-	-	-	-	No
CHRNA10	5.6%	-	-	-	-	-	No
CHRNA2	-	2.7%	-	-	-	-	No
CHRNA4	-	2.7%	-	-	-	-	No
CHRNA6	-	1.3%	-	-	-	-	No
CHRNA9	-	1.3%	-	-	-	-	No
CHRNB2	-	1.3%	-	-	-	-	No
CHRNB3	-	1.3%	-	-	-	-	No
CHRNG	11.1%	1.3%	-	-	-	-	No
CHST1	-	1.3%	-	-	-	-	No
CHST13	-	2.7%	-	-	-	-	No
CHST15	-	2.7%	-	-	-	-	No
CHST2	5.6%	4.0%	-	-	-	-	No
CHST3	5.6%	-	-	-	-	-	No
CHST4	-	1.3%	-	-	-	-	No
CHST5	5.6%	-	-	-	-	-	No
CHST8	-	1.3%	-	-	-	-	No
CHST9	-	1.3%	-	-	-	-	No
CHSY3	5.6%	2.7%	-	-	-	-	No
CIAO1	-	1.3%	-	-	-	-	No
CIAO3	-	2.7%	-	-	-	-	No
CIB2	-	1.3%	-	-	-	-	No
CIC	-	8.0%	-	-	-	-	No
CIDEA	-	1.3%	-	-	-	-	No
CIDEC	5.6%	4.0%	-	-	-	-	No
CIITA	5.6%	2.7%	-	-	-	-	No
CILP	-	4.0%	-	-	-	-	No
CILP2	-	1.3%	-	-	-	-	No
CIP2A	-	2.7%	-	-	-	-	No
CIPC	-	1.3%	-	-	-	-	No
CIR1	-	1.3%	-	-	-	-	No
CIT	-	1.3%	-	-	-	-	No
CITED1	-	1.3%	-	-	-	-	No
CIZ1	-	1.3%	-	-	-	-	No
CKAP2	5.6%	1.3%	-	-	-	-	No
CKAP5	-	4.0%	-	-	-	-	No
CKB	-	1.3%	-	-	-	-	No
CLASP1	-	1.3%	-	-	-	-	No
CLASP2	-	6.7%	-	-	-	-	No
CLASRP	-	2.7%	-	-	-	-	No
CLBA1	-	1.3%	-	-	-	-	No
CLCA1	-	2.7%	-	-	-	-	No
CLCA2	5.6%	-	-	-	-	-	No
CLCA4	5.6%	4.0%	-	-	-	-	No
CLCF1	-	1.3%	-	-	-	-	No
CLCN1	-	1.3%	-	-	-	-	No
CLCN2	5.6%	1.3%	-	-	-	-	No
CLCN4	-	2.7%	-	-	-	-	No
CLCN5	-	4.0%	-	-	-	-	No
CLCN7	5.6%	4.0%	-	-	-	-	No
CLCNKA	-	1.3%	-	-	-	-	No
CLDN10	-	2.7%	-	-	-	-	No
CLDN11	-	1.3%	-	-	-	-	No
CLDN14	-	1.3%	-	-	-	-	No
CLDN17	-	1.3%	-	-	-	-	No
CLDN18	-	1.3%	-	-	-	-	No
CLDN23	-	1.3%	-	-	-	-	No
CLDN6	-	1.3%	-	-	-	-	No
CLDN8	-	2.7%	-	-	-	-	No
CLEC14A	-	1.3%	-	-	-	-	No
CLEC16A	-	2.7%	-	-	-	-	No
CLEC1A	-	1.3%	-	-	-	-	No
CLEC2A	-	2.7%	-	-	-	-	No
CLEC3B	-	1.3%	-	-	-	-	No
CLEC4E	-	1.3%	-	-	-	-	No
CLEC5A	-	2.7%	-	-	-	-	No
CLECL1	-	1.3%	-	-	-	-	No
CLIC6	-	1.3%	-	-	-	-	No
CLIP1	5.6%	4.0%	-	-	-	-	No
CLIP2	-	1.3%	-	-	-	-	No
CLIP3	-	1.3%	-	-	-	-	No
CLIP4	5.6%	4.0%	-	-	-	-	No
CLK3	-	1.3%	-	-	-	-	No
CLK4	-	2.7%	-	-	-	-	No
CLMN	11.1%	2.7%	-	-	-	-	No
CLN5	-	1.3%	-	-	-	-	No
CLOCK	-	8.0%	-	-	-	-	No
CLP1	-	2.7%	-	-	-	-	No
CLPTM1	-	1.3%	-	-	-	-	No
CLPTM1L	5.6%	4.0%	-	-	-	-	No
CLPX	5.6%	1.3%	-	-	-	-	No
CLRN1	5.6%	1.3%	-	-	-	-	No
CLSPN	-	2.7%	-	-	-	-	No
CLSTN1	5.6%	4.0%	-	-	-	-	No
CLSTN2	5.6%	2.7%	-	-	-	-	No
CLSTN3	11.1%	4.0%	-	-	-	-	No
CLTCL1	-	2.7%	-	-	-	-	No
CLU	-	1.3%	-	-	-	-	No
CLUH	-	5.3%	-	-	-	-	No
CLUL1	5.6%	-	-	-	-	-	No
CMAS	-	1.3%	-	-	-	-	No
CMIP	-	1.3%	-	-	-	-	No
CMTR1	-	1.3%	-	-	-	-	No
CMTR2	-	5.3%	-	-	-	-	No
CNBD1	-	1.3%	-	-	-	-	No
CNBD2	-	1.3%	-	-	-	-	No
CNDP2	5.6%	-	-	-	-	-	No
CNFN	-	1.3%	-	-	-	-	No
CNGA1	-	1.3%	-	-	-	-	No
CNGA2	5.6%	1.3%	-	-	-	-	No
CNGA4	5.6%	-	-	-	-	-	No
CNGB3	-	4.0%	-	-	-	-	No
CNIH4	-	1.3%	-	-	-	-	No
CNKSR1	5.6%	1.3%	-	-	-	-	No
CNKSR2	-	1.3%	-	-	-	-	No
CNKSR3	-	1.3%	-	-	-	-	No
CNN1	-	1.3%	-	-	-	-	No
CNNM1	-	1.3%	-	-	-	-	No
CNNM2	5.6%	2.7%	-	-	-	-	No
CNNM3	-	1.3%	-	-	-	-	No
CNNM4	-	1.3%	-	-	-	-	No
CNOT1	-	8.0%	-	-	-	-	No
CNOT10	-	1.3%	-	-	-	-	No
CNOT4	-	1.3%	-	-	-	-	No
CNOT8	5.6%	1.3%	-	-	-	-	No
CNP	5.6%	-	-	-	-	-	No
CNR1	-	2.7%	-	-	-	-	No
CNST	5.6%	1.3%	-	-	-	-	No
CNTLN	-	2.7%	-	-	-	-	No
CNTN1	5.6%	6.7%	-	-	-	-	No
CNTN2	-	2.7%	-	-	-	-	No
CNTN3	5.6%	4.0%	-	-	-	-	No
CNTN4	5.6%	4.0%	-	-	-	-	No
CNTN5	-	6.7%	-	-	-	-	No
CNTN6	5.6%	6.7%	-	-	-	-	No
CNTNAP1	5.6%	5.3%	-	-	-	-	No
CNTNAP2	-	5.3%	-	-	-	-	No
CNTNAP4	-	2.7%	-	-	-	-	No
CNTNAP5	-	8.0%	-	-	-	-	No
CNTRL	5.6%	4.0%	-	-	-	-	No
COBL	-	1.3%	-	-	-	-	No
COBLL1	-	8.0%	-	-	-	-	No
COG1	-	2.7%	-	-	-	-	No
COG2	5.6%	2.7%	-	-	-	-	No
COG5	-	4.0%	-	-	-	-	No
COG6	-	1.3%	-	-	-	-	No
COG7	-	1.3%	-	-	-	-	No
COG8	-	1.3%	-	-	-	-	No
COIL	5.6%	5.3%	-	-	-	-	No
COL10A1	5.6%	-	-	-	-	-	No
COL11A1	11.1%	20.0%	-	-	-	-	No
COL11A2	-	6.7%	-	-	-	-	No
COL12A1	11.1%	6.7%	-	-	-	-	No
COL13A1	-	1.3%	-	-	-	-	No
COL14A1	5.6%	9.3%	-	-	-	-	No
COL15A1	-	2.7%	-	-	-	-	No
COL16A1	5.6%	5.3%	-	-	-	-	No
COL17A1	-	1.3%	-	-	-	-	No
COL18A1	-	8.0%	-	-	-	-	No
COL1A1	5.6%	4.0%	-	-	-	-	No
COL1A2	-	6.7%	-	-	-	-	No
COL20A1	-	2.7%	-	-	-	-	No
COL21A1	-	1.3%	-	-	-	-	No
COL22A1	11.1%	9.3%	-	-	-	-	No
COL23A1	-	1.3%	-	-	-	-	No
COL24A1	11.1%	5.3%	-	-	-	-	No
COL25A1	5.6%	2.7%	-	-	-	-	No
COL27A1	-	2.7%	-	-	-	-	No
COL2A1	-	2.7%	-	-	-	-	No
COL3A1	-	4.0%	-	-	-	-	No
COL4A1	-	6.7%	-	-	-	-	No
COL4A2	-	5.3%	-	-	-	-	No
COL4A3	-	5.3%	-	-	-	-	No
COL4A4	5.6%	8.0%	-	-	-	-	No
COL4A5	5.6%	4.0%	-	-	-	-	No
COL4A6	5.6%	2.7%	-	-	-	-	No
COL5A1	-	4.0%	-	-	-	-	No
COL5A2	-	4.0%	-	-	-	-	No
COL5A3	11.1%	2.7%	-	-	-	-	No
COL6A1	-	1.3%	-	-	-	-	No
COL6A3	16.7%	5.3%	-	-	-	-	No
COL6A5	-	8.0%	-	-	-	-	No
COL6A6	-	12.0%	-	-	-	-	No
COL7A1	11.1%	6.7%	-	-	-	-	No
COL8A1	5.6%	2.7%	-	-	-	-	No
COL8A2	-	1.3%	-	-	-	-	No
COL9A1	-	2.7%	-	-	-	-	No
COL9A2	-	4.0%	-	-	-	-	No
COL9A3	-	2.7%	-	-	-	-	No
COLEC10	5.6%	4.0%	-	-	-	-	No
COLEC12	5.6%	1.3%	-	-	-	-	No
COLGALT1	-	1.3%	-	-	-	-	No
COLGALT2	-	1.3%	-	-	-	-	No
COLQ	-	1.3%	-	-	-	-	No
COMMD2	-	1.3%	-	-	-	-	No
COMMD8	-	1.3%	-	-	-	-	No
COMP	-	4.0%	-	-	-	-	No
COP1	5.6%	2.7%	-	-	-	-	No
COPA	5.6%	6.7%	-	-	-	-	No
COPB1	5.6%	1.3%	-	-	-	-	No
COPB2	16.7%	-	-	-	-	-	No
COPS2	-	1.3%	-	-	-	-	No
COPS4	-	1.3%	-	-	-	-	No
COPS6	-	2.7%	-	-	-	-	No
COQ3	-	4.0%	-	-	-	-	No
COQ8B	5.6%	-	-	-	-	-	No
CORIN	5.6%	10.7%	-	-	-	-	No
CORO1A	-	1.3%	-	-	-	-	No
CORO1B	-	2.7%	-	-	-	-	No
CORO2A	5.6%	1.3%	-	-	-	-	No
CORO2B	5.6%	-	-	-	-	-	No
COX10	5.6%	-	-	-	-	-	No
COX14	-	1.3%	-	-	-	-	No
COX16	5.6%	-	-	-	-	-	No
COX18	-	1.3%	-	-	-	-	No
COX20	5.6%	-	-	-	-	-	No
CP	-	1.3%	-	-	-	-	No
CPA1	-	1.3%	-	-	-	-	No
CPA2	-	1.3%	-	-	-	-	No
CPA4	-	2.7%	-	-	-	-	No
CPA5	-	1.3%	-	-	-	-	No
CPAMD8	11.1%	4.0%	-	-	-	-	No
CPEB1	5.6%	-	-	-	-	-	No
CPEB2	-	1.3%	-	-	-	-	No
CPED1	-	1.3%	-	-	-	-	No
CPLANE1	5.6%	5.3%	-	-	-	-	No
CPM	-	1.3%	-	-	-	-	No
CPN1	-	1.3%	-	-	-	-	No
CPN2	-	5.3%	-	-	-	-	No
CPNE1	5.6%	1.3%	-	-	-	-	No
CPNE2	-	1.3%	-	-	-	-	No
CPNE3	-	1.3%	-	-	-	-	No
CPNE4	-	1.3%	-	-	-	-	No
CPNE5	-	1.3%	-	-	-	-	No
CPNE7	-	1.3%	-	-	-	-	No
CPQ	-	2.7%	-	-	-	-	No
CPS1	-	5.3%	-	-	-	-	No
CPSF1	-	1.3%	-	-	-	-	No
CPSF2	5.6%	1.3%	-	-	-	-	No
CPSF3	5.6%	2.7%	-	-	-	-	No
CPSF6	5.6%	-	-	-	-	-	No
CPT1C	-	2.7%	-	-	-	-	No
CPT2	5.6%	-	-	-	-	-	No
CPVL	5.6%	2.7%	-	-	-	-	No
CPXM1	-	2.7%	-	-	-	-	No
CPXM2	-	4.0%	-	-	-	-	No
CPZ	5.6%	2.7%	-	-	-	-	No
CR1	-	1.3%	-	-	-	-	No
CR2	-	2.7%	-	-	-	-	No
CRAT	-	1.3%	-	-	-	-	No
CRB1	-	4.0%	-	-	-	-	No
CRB2	5.6%	1.3%	-	-	-	-	No
CREB3L1	-	2.7%	-	-	-	-	No
CREB3L3	11.1%	-	-	-	-	-	No
CREB3L4	-	1.3%	-	-	-	-	No
CREB5	5.6%	1.3%	-	-	-	-	No
CREBBP	5.6%	6.7%	-	-	-	0.0431655	No
CRELD2	-	1.3%	-	-	-	-	No
CRHBP	-	1.3%	-	-	-	-	No
CRHR1	-	2.7%	-	-	-	-	No
CRHR2	-	1.3%	-	-	-	-	No
CRIM1	-	1.3%	-	-	-	-	No
CRIP2	-	1.3%	-	-	-	-	No
CRISP1	-	1.3%	-	-	-	-	No
CRISPLD2	-	1.3%	-	-	-	-	No
CRK	5.6%	1.3%	-	-	-	-	No
CRLF1	5.6%	-	-	-	-	-	No
CRMP1	-	1.3%	-	-	-	-	No
CRNKL1	5.6%	1.3%	-	-	-	-	No
CRNN	-	1.3%	-	-	-	-	No
CROCC	-	1.3%	-	-	-	-	No
CROT	5.6%	2.7%	-	-	-	-	No
CRTAC1	5.6%	1.3%	-	-	-	-	No
CRTAM	-	1.3%	-	-	-	-	No
CRTC1	-	1.3%	-	-	-	-	No
CRX	-	2.7%	-	-	-	-	No
CRY2	-	2.7%	-	-	-	-	No
CRYBB1	5.6%	-	-	-	-	-	No
CRYBG1	-	1.3%	-	-	-	-	No
CRYBG2	-	1.3%	-	-	-	-	No
CRYBG3	-	1.3%	-	-	-	-	No
CRYL1	-	1.3%	-	-	-	-	No
CRYZ	5.6%	-	-	-	-	-	No
CSAG1	-	1.3%	-	-	-	-	No
CSDE1	5.6%	5.3%	-	-	-	-	No
CSE1L	-	1.3%	-	-	-	-	No
CSF1R	-	2.7%	-	-	-	-	No
CSF2RB	-	2.7%	-	-	-	-	No
CSGALNACT1	5.6%	2.7%	-	-	-	-	No
CSGALNACT2	5.6%	-	-	-	-	-	No
CSHL1	-	2.7%	-	-	-	-	No
CSK	5.6%	1.3%	-	-	-	-	No
CSMD1	-	17.3%	-	-	-	-	No
CSMD2	-	8.0%	-	-	-	-	No
CSMD3	27.8%	17.3%	-	-	-	-	No
CSNK1A1	-	1.3%	-	-	-	-	No
CSNK1A1L	-	1.3%	-	-	-	-	No
CSNK1D	-	1.3%	-	-	-	-	No
CSNK1E	-	1.3%	-	-	-	-	No
CSNK1G2	-	1.3%	-	-	-	-	No
CSPG4	-	4.0%	-	-	-	-	No
CSPP1	5.6%	1.3%	-	-	-	-	No
CSRNP1	-	1.3%	-	-	-	-	No
CSRNP2	-	1.3%	-	-	-	-	No
CSRNP3	-	2.7%	-	-	-	-	No
CSRP1	5.6%	2.7%	-	-	-	-	No
CST1	-	1.3%	-	-	-	-	No
CST11	5.6%	-	-	-	-	-	No
CST3	-	1.3%	-	-	-	-	No
CST4	5.6%	-	-	-	-	-	No
CST7	-	1.3%	-	-	-	-	No
CST9	-	1.3%	-	-	-	-	No
CSTF2	-	2.7%	-	-	-	-	No
CSTF2T	-	1.3%	-	-	-	-	No
CSTF3	5.6%	4.0%	-	-	-	-	No
CT47B1	-	1.3%	-	-	-	-	No
CTBP1	-	1.3%	-	-	-	-	No
CTCF	-	4.0%	-	-	-	-	No
CTCFL	-	2.7%	-	-	-	-	No
CTDP1	-	1.3%	-	-	-	-	No
CTDSPL	-	1.3%	-	-	-	-	No
CTNNA1	5.6%	2.7%	-	-	-	-	No
CTNNA2	5.6%	10.7%	0.146341	-	-	-	Yes
CTNNA3	5.6%	4.0%	-	-	-	-	No
CTNNAL1	-	2.7%	-	-	-	-	No
CTNNB1	11.1%	6.7%	-	0.02	-	0.028777	No
CTNNBL1	-	1.3%	-	-	-	-	No
CTNND1	-	1.3%	-	-	-	-	No
CTNND2	5.6%	2.7%	-	-	-	-	No
CTNS	5.6%	-	-	-	-	-	No
CTPS1	-	1.3%	-	-	-	-	No
CTPS2	-	4.0%	-	-	-	-	No
CTR9	5.6%	4.0%	-	-	-	-	No
CTSC	-	2.7%	-	-	-	-	No
CTSD	-	1.3%	-	-	-	-	No
CTSF	-	1.3%	-	-	-	-	No
CTSH	5.6%	1.3%	-	-	-	-	No
CTSL	-	2.7%	-	-	-	-	No
CTSO	-	1.3%	-	-	-	-	No
CTSV	-	1.3%	-	-	-	-	No
CTSZ	-	2.7%	-	-	-	-	No
CTTN	-	2.7%	-	-	-	-	No
CTTNBP2	11.1%	1.3%	-	-	-	-	No
CTTNBP2NL	5.6%	2.7%	-	-	-	-	No
CTU2	-	2.7%	-	-	-	-	No
CTXN3	-	6.7%	-	-	-	-	No
CUBN	5.6%	9.3%	-	-	-	-	No
CUL3	5.6%	4.0%	-	-	-	-	No
CUL4A	5.6%	-	-	-	-	-	No
CUL4B	5.6%	1.3%	-	-	-	0.0143885	No
CUL5	5.6%	1.3%	-	-	-	-	No
CUL9	11.1%	6.7%	-	-	-	-	No
CUX1	-	4.0%	-	-	-	-	No
CUX2	5.6%	6.7%	-	-	-	-	No
CWC22	-	4.0%	-	-	-	-	No
CWF19L1	-	1.3%	-	-	-	-	No
CWF19L2	-	6.7%	-	-	-	-	No
CX3CL1	-	2.7%	-	-	-	-	No
CXCL12	-	1.3%	-	-	-	-	No
CXCL6	-	1.3%	-	-	-	-	No
CXCR2	-	1.3%	-	-	-	-	No
CXORF21	-	2.7%	-	-	-	-	No
CXORF58	-	2.7%	-	-	-	-	No
CXORF66	5.6%	2.7%	-	-	-	-	No
CXXC1	-	1.3%	-	-	-	-	No
CXXC5	5.6%	2.7%	-	-	-	-	No
CYB561	-	1.3%	-	-	-	-	No
CYB561A3	-	1.3%	-	-	-	-	No
CYB5R2	-	2.7%	-	-	-	-	No
CYB5R3	-	2.7%	-	-	-	-	No
CYB5R4	11.1%	2.7%	-	-	-	-	No
CYB5RL	-	2.7%	-	-	-	-	No
CYFIP1	-	2.7%	-	-	-	-	No
CYFIP2	-	2.7%	-	-	-	-	No
CYGB	-	1.3%	-	-	-	-	No
CYLC1	16.7%	4.0%	-	-	-	-	No
CYLC2	5.6%	2.7%	-	-	-	-	No
CYLD	5.6%	1.3%	-	-	-	-	No
CYP11B2	5.6%	-	-	-	-	-	No
CYP19A1	-	2.7%	-	-	-	-	No
CYP1A1	-	1.3%	-	-	-	-	No
CYP1B1	-	2.7%	-	-	-	-	No
CYP24A1	5.6%	2.7%	-	-	-	-	No
CYP26A1	-	2.7%	-	-	-	-	No
CYP26B1	5.6%	1.3%	-	-	-	-	No
CYP27B1	-	1.3%	-	-	-	-	No
CYP2A13	-	1.3%	-	-	-	-	No
CYP2C19	5.6%	-	-	-	-	-	No
CYP2C8	-	1.3%	-	-	-	-	No
CYP2D6	5.6%	-	-	-	0.0638298	-	No
CYP2J2	-	2.7%	-	-	-	-	No
CYP2S1	-	1.3%	-	-	-	-	No
CYP2W1	-	2.7%	-	-	-	-	No
CYP3A4	5.6%	-	-	-	-	-	No
CYP3A5	-	2.7%	-	-	-	-	No
CYP3A7	-	5.3%	-	-	-	-	No
CYP4B1	5.6%	-	-	-	-	-	No
CYP4F11	-	1.3%	-	-	-	-	No
CYP4F2	-	1.3%	-	-	-	-	No
CYP4F22	-	1.3%	-	-	-	-	No
CYP4F3	-	1.3%	-	-	-	-	No
CYP4X1	5.6%	-	-	-	-	-	No
CYP4Z1	-	1.3%	-	-	-	-	No
CYP51A1	-	2.7%	-	-	-	-	No
CYP7B1	5.6%	10.7%	-	-	-	-	No
CYSLTR1	-	1.3%	-	-	-	-	No
CYTH2	-	4.0%	-	-	-	-	No
CYTH3	-	1.3%	-	-	-	-	No
CYTH4	11.1%	4.0%	-	-	-	-	No
CYYR1	-	2.7%	-	-	-	-	No
DAAM1	5.6%	1.3%	-	0	-	-	No
DAAM2	-	2.7%	-	-	-	0.0359712	No
DAB1	5.6%	2.7%	-	-	-	-	No
DAB2	5.6%	2.7%	-	-	-	-	No
DAB2IP	-	2.7%	-	-	-	-	No
DACH1	-	1.3%	-	-	-	-	No
DACH2	5.6%	2.7%	-	-	-	-	No
DACT1	5.6%	4.0%	-	-	-	-	No
DACT2	-	2.7%	-	-	-	-	No
DAGLA	-	4.0%	-	-	-	-	No
DAGLB	-	4.0%	-	-	-	-	No
DALRD3	-	1.3%	-	-	-	-	No
DAPK1	-	1.3%	-	-	-	-	No
DAPK2	-	1.3%	-	-	-	-	No
DAXX	5.6%	1.3%	-	-	-	-	No
DAZAP1	-	4.0%	-	-	-	-	No
DBH	-	2.7%	-	-	-	-	No
DBN1	-	1.3%	-	-	-	-	No
DBNL	-	1.3%	-	-	-	-	No
DBX2	-	2.7%	-	-	-	-	No
DCAF12L1	-	2.7%	-	-	-	-	No
DCAF13	11.1%	5.3%	-	-	-	-	No
DCAF17	-	2.7%	-	-	-	-	No
DCAF5	-	2.7%	-	-	-	-	No
DCAF8	5.6%	1.3%	-	-	-	-	No
DCAF8L1	-	1.3%	-	-	-	-	No
DCBLD2	-	4.0%	-	-	-	-	No
DCC	-	4.0%	-	-	-	-	No
DCDC1	5.6%	2.7%	-	-	-	-	No
DCDC2	-	1.3%	-	-	-	-	No
DCHS1	-	6.7%	-	-	-	-	No
DCHS2	5.6%	8.0%	-	-	-	-	No
DCLK1	11.1%	6.7%	0.146341	-	-	-	Yes
DCLK2	-	1.3%	-	-	-	-	No
DCLK3	-	1.3%	-	-	-	-	No
DCLRE1A	5.6%	4.0%	-	-	-	-	No
DCLRE1B	-	2.7%	-	-	-	-	No
DCN	-	1.3%	-	-	-	-	No
DCP1A	-	1.3%	-	-	-	-	No
DCST2	-	2.7%	-	-	-	-	No
DCSTAMP	-	4.0%	-	-	-	-	No
DCT	-	1.3%	-	-	-	-	No
DCTN1	5.6%	1.3%	-	-	-	-	No
DCUN1D1	-	1.3%	-	-	-	-	No
DCUN1D4	5.6%	-	-	-	-	-	No
DCUN1D5	-	1.3%	-	-	-	-	No
DDB1	5.6%	1.3%	-	-	-	0.02	No
DDB2	-	1.3%	-	-	-	-	No
DDC	-	1.3%	-	-	-	-	No
DDI1	-	1.3%	-	-	-	-	No
DDIT4	-	2.7%	-	-	-	-	No
DDR1	-	1.3%	-	-	-	-	No
DDR2	5.6%	4.0%	-	-	0.0851064	-	No
DDX1	5.6%	2.7%	-	-	-	-	No
DDX10	-	1.3%	-	-	-	-	No
DDX17	5.6%	1.3%	-	-	-	-	No
DDX18	5.6%	4.0%	-	-	-	-	No
DDX23	-	4.0%	-	-	-	-	No
DDX24	-	2.7%	-	-	-	-	No
DDX27	5.6%	6.7%	-	-	-	-	No
DDX31	-	8.0%	-	-	-	-	No
DDX39B	5.6%	1.3%	-	-	-	-	No
DDX3X	-	1.3%	-	-	-	-	No
DDX4	-	1.3%	-	-	-	-	No
DDX41	-	1.3%	-	-	-	-	No
DDX42	-	2.7%	-	-	-	-	No
DDX43	-	2.7%	-	-	-	-	No
DDX50	5.6%	1.3%	-	-	-	-	No
DDX52	-	4.0%	-	-	-	-	No
DDX53	-	2.7%	-	-	-	-	No
DDX54	-	4.0%	-	-	-	-	No
DDX58	5.6%	2.7%	-	-	-	-	No
DDX6	-	5.3%	-	-	-	-	No
DDX60	-	2.7%	-	-	-	-	No
DDX60L	-	2.7%	-	-	-	-	No
DEDD	5.6%	1.3%	-	-	-	-	No
DEF6	-	1.3%	-	-	-	-	No
DEFB118	-	1.3%	-	-	-	-	No
DEFB129	-	1.3%	-	-	-	-	No
DEK	-	9.3%	-	-	-	-	No
DENND1A	5.6%	2.7%	-	-	-	-	No
DENND1B	-	2.7%	-	-	-	-	No
DENND2A	-	5.3%	-	-	-	-	No
DENND2C	-	1.3%	-	-	-	-	No
DENND3	11.1%	1.3%	-	-	-	-	No
DENND4A	-	6.7%	-	-	-	-	No
DENND4B	-	4.0%	-	-	-	-	No
DENND4C	-	1.3%	-	-	-	-	No
DENND5A	11.1%	2.7%	-	-	-	-	No
DENND5B	-	1.3%	-	-	-	-	No
DENND6A	-	1.3%	-	-	-	-	No
DEPDC1B	-	4.0%	-	-	-	-	No
DEPDC5	-	4.0%	-	-	-	-	No
DEPTOR	-	1.3%	-	-	-	-	No
DES	-	1.3%	-	-	-	-	No
DET1	-	1.3%	-	-	-	-	No
DGAT2L6	-	1.3%	-	-	-	-	No
DGCR8	-	1.3%	-	-	-	-	No
DGKA	5.6%	1.3%	-	-	-	-	No
DGKB	-	2.7%	-	-	-	-	No
DGKD	-	1.3%	-	-	-	-	No
DGKE	-	2.7%	-	-	-	-	No
DGKG	-	2.7%	-	-	-	-	No
DGKI	5.6%	8.0%	-	-	-	-	No
DGKQ	-	2.7%	-	-	-	-	No
DGKZ	-	2.7%	-	-	-	-	No
DGLUCY	-	4.0%	-	-	-	-	No
DGUOK	-	1.3%	-	-	-	-	No
DHCR24	5.6%	2.7%	-	-	-	-	No
DHCR7	-	1.3%	-	-	-	-	No
DHFR2	5.6%	-	-	-	-	-	No
DHODH	5.6%	1.3%	-	-	-	-	No
DHRS1	5.6%	-	-	-	-	-	No
DHRS2	5.6%	1.3%	-	-	-	-	No
DHRS7C	-	1.3%	-	-	-	-	No
DHRS9	5.6%	-	-	-	-	-	No
DHTKD1	-	1.3%	-	-	-	-	No
DHX16	5.6%	4.0%	-	-	-	-	No
DHX29	5.6%	1.3%	-	-	-	-	No
DHX30	-	1.3%	-	-	-	-	No
DHX33	-	1.3%	-	-	-	-	No
DHX34	5.6%	1.3%	-	-	-	-	No
DHX36	16.7%	9.3%	-	-	-	-	No
DHX37	-	1.3%	-	-	-	-	No
DHX38	-	1.3%	-	-	-	-	No
DHX57	-	2.7%	-	-	-	-	No
DHX8	-	2.7%	-	-	-	-	No
DHX9	5.6%	5.3%	-	-	-	-	No
DIAPH1	-	2.7%	-	-	-	-	No
DIAPH2	5.6%	-	-	-	-	-	No
DIAPH3	-	5.3%	-	-	-	-	No
DICER1	-	2.7%	-	-	-	-	No
DIDO1	5.6%	5.3%	-	-	-	-	No
DIP2A	-	4.0%	-	-	-	-	No
DIP2C	-	2.7%	-	-	-	-	No
DIPK1B	-	1.3%	-	-	-	-	No
DIRAS1	5.6%	-	-	-	-	-	No
DIRAS2	-	1.3%	-	-	-	-	No
DIRC1	-	1.3%	-	-	-	-	No
DIS3	-	2.7%	-	-	-	-	No
DIS3L	5.6%	2.7%	-	-	-	-	No
DIS3L2	-	2.7%	-	-	-	-	No
DISP1	5.6%	-	-	-	-	-	No
DISP2	5.6%	1.3%	-	-	-	-	No
DISP3	5.6%	-	-	-	-	-	No
DIXDC1	-	2.7%	-	-	-	-	No
DKK2	-	4.0%	-	-	-	-	No
DLAT	-	2.7%	-	-	-	-	No
DLC1	11.1%	9.3%	-	0.08	-	-	Yes
DLD	-	2.7%	-	-	-	-	No
DLEC1	11.1%	6.7%	-	-	-	-	No
DLG1	5.6%	1.3%	-	-	-	-	No
DLG2	-	5.3%	-	-	-	-	No
DLG3	-	1.3%	-	-	-	-	No
DLG5	11.1%	4.0%	-	-	-	-	No
DLGAP1	-	1.3%	-	-	-	-	No
DLGAP2	-	1.3%	-	-	-	-	No
DLGAP3	5.6%	2.7%	-	-	-	-	No
DLGAP4	-	1.3%	-	-	-	-	No
DLK1	-	1.3%	-	-	-	-	No
DLL3	-	2.7%	-	-	-	-	No
DLST	-	1.3%	-	-	-	-	No
DLX4	-	1.3%	-	-	-	-	No
DLX5	-	1.3%	-	-	-	-	No
DLX6	-	1.3%	-	-	-	-	No
DMBT1	-	4.0%	-	-	-	-	No
DMBX1	-	1.3%	-	-	-	-	No
DMC1	-	1.3%	-	-	-	-	No
DMD	16.7%	9.3%	-	-	-	-	No
DMKN	-	1.3%	-	-	-	-	No
DMRT3	-	2.7%	-	-	-	-	No
DMRTA1	5.6%	1.3%	-	-	-	-	No
DMRTB1	-	2.7%	-	-	-	-	No
DMXL1	16.7%	5.3%	-	-	-	-	No
DMXL2	-	5.3%	-	-	-	-	No
DNA2	-	8.0%	-	-	-	-	No
DNAAF3	-	1.3%	-	-	-	-	No
DNAH1	-	9.3%	-	-	-	-	No
DNAH10	-	10.7%	-	-	-	-	No
DNAH11	-	8.0%	-	-	-	-	No
DNAH12	-	6.7%	-	-	-	-	No
DNAH14	-	6.7%	-	-	-	-	No
DNAH17	-	8.0%	-	-	-	-	No
DNAH2	5.6%	10.7%	-	-	-	-	No
DNAH3	22.2%	6.7%	-	-	-	-	No
DNAH5	11.1%	25.3%	-	-	-	-	No
DNAH6	5.6%	9.3%	-	-	-	-	No
DNAH7	33.3%	10.7%	-	0.04	-	-	No
DNAH8	11.1%	8.0%	-	-	-	-	No
DNAH9	11.1%	10.7%	-	-	-	-	No
DNAJA3	-	1.3%	-	-	-	-	No
DNAJA4	5.6%	1.3%	-	-	-	-	No
DNAJB5	11.1%	4.0%	-	-	-	-	No
DNAJB8	-	1.3%	-	-	-	-	No
DNAJC10	-	1.3%	-	-	-	-	No
DNAJC13	-	4.0%	-	-	-	-	No
DNAJC14	-	4.0%	-	-	-	-	No
DNAJC18	5.6%	-	-	-	-	-	No
[truncated: 6,646 more rows]

## Sheet: SRCC_PCCNOS_overall
Publication	PMID: 28873240	PMID: 31171626	PMID: 28873240	PMID: 31171626
Origin of samples	Korea	USA, China, Japan	Korea	USA, China, Japan
Cohort specification	SRC	SRC	PCC	PCC
Number of samples	n=32 samples	n=11	n=59	n=10
Gene	Frequency of mutated samples per study
APC	0.1875	-	0.322034	-
APOB	-	0.0909091	-	0.1
ARID1A	0.1875	-	0.271186	-
ATM	0.0625	0.0909091	0.152542	0.1
BRAF	0.063	-	0.237	-
BRCA1	-	0	-	0.1
BRCA2	-	0	-	0.2
CDH1	0.15625	0.454545	0.220339	0.3
CDKN2A	-	0.272727	-	0
CREBBP	-	0.272727	-	0.1
CTNNB1	0.1875	-	0.237288	-
EGFR	0.15625	-	0.288136	-
ERBB3	0.125	-	0.101695	-
ERBB4	0.09	-	0.186441	-
EZH2	0.0625	-	0.169492	-
GLI1	0.09375	-	0.186441	-
GNAS	-	0.0909091	-	0.1
HDAC9	0.09375	-	0.186441	-
IGF1R	0.09375	-	0.169492	-
JAK3	-	0	-	0.2
KDR	0.15625	-	0.20339	-
KIT	0.1875	-	0.288136	-
KMT2C	-	0.363636	-	0.2
KRAS	0.0625	0.0909091	0.152542	0.1
MAP2K4	-	0.272727	-	0.1
MET	-	0.0909091	-	0.1
MLH1	-	0.181818	-	0.3
MSH6	-	0	-	0.1
PDGFRA	0.0625	-	0.169492	-
PDGFRB	0.15625	-	0.186441	-
PIK3CA	0.094	-	0.237	-
POLQ	-	0.0909091	-	0
PTCH1	0.03125	-	0.169492	-
PTEN	0.0625	0.0909091	0.220339	0.3
RHOA	0	0	0.254	0
RPL5	-	0.0909091	-	0.2
SETBP1	-	0.0909091	-	0
SETD2	-	0.0909091	-	0.3
SHH	0.125	-	0.0847458	-
SMAD4	0.031	0.0909091	0.186	0.2
SOX9	-	0.0909091	-	0
SPTA1	-	0.181818	-	0.1
SPTAN1	-	0.0909091	-	0.1
TAF1	-	0.181818	-	0.2
TNFAIP3	-	0.0909091	-	0
TP53	0.25	0.636364	0.661	0.5
VHL	0.09375	-	0.186441	-
ZFHX3	-	0.0909091	-	0
